# Supplementary material for: Ambient particle characteristics by single particle aerosol mass spectrometry at a coastal site in Hong Kong: a case study affected by the sea-land breeze
Source: PeerJ. 2022 Oct 28;10:e14116. doi: 10.7717/peerj.14116 (PMC9620973; doi:10.7717/peerj.14116)
Supplement: Supplemental Information 2 [file peerj-10-14116-s002.xlsx]

## Sheet: SPAMS_time_series
TW_meter	ECOC	dust-EC	high-K	sea salt	high-K-EC	Mg-Al	EC	K-Na-EC	OCEC	HM	V	Fe	mass
2013-02-22 10:30:00	7	3	230	23	524	40	7	32	54	18	14	9	963
2013-02-22 11:30:00	21	3	924	90	2252	168	40	148	195	72	42	77	4074
2013-02-22 12:30:00	23	5	748	85	1827	115	28	163	149	74	42	80	3378
2013-02-22 13:30:00	17	11	745	105	1646	100	55	187	165	82	40	57	3274
2013-02-22 14:30:00	15	12	723	192	1515	92	70	160	156	117	46	53	3224
2013-02-22 15:30:00	24	5	814	289	1510	144	61	116	137	85	48	48	3304
2013-02-22 16:30:00	18	9	980	330	1733	199	50	162	124	92	41	57	3816
2013-02-22 17:30:00	27	4	950	341	1663	207	50	168	110	123	36	104	3831
2013-02-22 18:30:00	20	11	942	351	1550	179	57	153	136	112	30	59	3705
2013-02-22 19:30:00	22	12	1513	288	1510	212	69	197	134	77	49	58	4137
2013-02-22 20:30:00	28	11	1295	241	1158	184	72	234	156	69	77	64	3627
2013-02-22 21:30:00	9	13	972	202	856	175	72	139	162	58	49	58	2822
2013-02-22 22:30:00	13	11	747	155	464	143	76	113	83	55	32	64	1985
2013-02-22 23:30:00	9	8	432	174	333	94	63	99	54	65	9	48	1412
2013-02-23 00:30:00	14	12	325	195	301	78	53	99	54	47	17	38	1258
2013-02-23 01:30:00	6	19	414	273	344	74	47	98	61	40	15	41	1445
2013-02-23 02:30:00	25	13	528	173	1168	82	54	113	206	63	31	69	2549
2013-02-23 03:30:00	21	2	755	85	1344	258	49	142	274	74	63	84	3188
2013-02-23 04:30:00	32	13	1063	143	1171	358	49	137	259	69	71	80	3502
2013-02-23 05:30:00	35	7	1212	118	1203	381	46	115	257	84	59	97	3695
2013-02-23 06:30:00	29	10	1232	125	1251	366	51	149	281	69	60	98	3788
2013-02-23 07:30:00	34	6	1094	103	1202	306	55	201	242	67	62	97	3549
2013-02-23 08:30:00	33	6	980	87	1200	259	49	169	299	98	45	95	3365
2013-02-23 09:30:00	26	7	1306	76	1509	299	58	281	339	111	58	100	4257
2013-02-23 10:30:00	37	8	2016	117	1737	432	45	260	486	113	67	85	5505
2013-02-23 11:30:00	26	22	1624	133	1163	350	46	214	235	75	25	70	3997
2013-02-23 12:30:00	44	14	1852	116	1190	392	53	266	257	75	30	101	4422
2013-02-23 13:30:00	24	17	2017	136	1297	574	58	192	223	66	27	82	4731
2013-02-23 14:30:00	25	15	1846	255	1045	568	60	210	100	64	19	72	4272
2013-02-23 15:30:00	25	12	1680	261	965	529	55	216	77	87	25	67	4006
2013-02-23 16:30:00	20	15	1792	218	1047	516	49	188	72	96	24	84	4121
2013-02-23 17:30:00	10	10	1747	225	947	439	63	189	75	91	52	109	3983
2013-02-23 18:30:00	14	4	1146	331	783	266	77	165	81	90	93	81	3186
2013-02-23 19:30:00	20	11	336	186	367	138	68	134	54	123	27	63	1562
2013-02-23 20:30:00	12	16	214	148	351	106	85	168	55	98	26	58	1362
2013-02-23 21:30:00	22	16	191	155	343	97	89	155	45	94	35	70	1349
2013-02-23 22:30:00	33	14	191	144	354	67	107	181	44	74	20	57	1310
2013-02-23 23:30:00	37	13	180	143	456	83	99	191	79	65	17	70	1477
2013-02-24 00:30:00	29	13	143	140	396	77	116	176	61	50	13	73	1315
2013-02-24 01:30:00	36	13	89	156	377	56	122	179	38	43	20	82	1256
2013-02-24 02:30:00	21	16	77	176	339	59	115	191	27	43	8	89	1190
2013-02-24 03:30:00	25	16	78	166	350	56	113	183	45	42	14	95	1239
2013-02-24 04:30:00	26	22	119	131	396	76	146	189	41	49	9	101	1355
2013-02-24 05:30:00	35	14	130	132	405	62	132	171	67	53	13	104	1378
2013-02-24 06:30:00	25	8	105	152	396	55	111	190	72	50	16	107	1338
2013-02-24 07:30:00	20	10	83	84	228	42	60	95	36	26	7	55	777
2013-02-24 08:30:00
2013-02-24 09:30:00
2013-02-24 10:30:00
2013-02-24 11:30:00
2013-02-24 12:30:00
2013-02-24 13:30:00
2013-02-24 14:30:00
2013-02-24 15:30:00
2013-02-24 16:30:00
2013-02-24 17:30:00	26	6	739	190	555	188	91	214	113	116	37	96	2403
2013-02-24 18:30:00	31	16	802	207	773	169	107	242	212	187	45	143	2969
2013-02-24 19:30:00	23	22	666	130	729	149	129	217	159	147	46	139	2583
2013-02-24 20:30:00	34	12	615	176	704	137	118	235	162	148	49	137	2579
2013-02-24 21:30:00	24	19	578	141	693	161	141	259	125	141	49	130	2509
2013-02-24 22:30:00	38	20	196	66	429	71	136	220	47	75	20	136	1505
2013-02-24 23:30:00	37	21	177	74	409	63	129	203	53	66	20	130	1424
2013-02-25 00:30:00	30	19	190	68	449	63	133	259	51	60	14	147	1535
2013-02-25 01:30:00	30	28	229	81	415	79	134	255	34	55	12	158	1564
2013-02-25 02:30:00	35	22	228	77	478	64	129	227	29	67	10	133	1573
2013-02-25 03:30:00	37	22	327	83	510	104	127	227	43	56	11	122	1729
2013-02-25 04:30:00	28	21	536	75	473	126	132	210	73	134	20	150	2060
2013-02-25 05:30:00	26	15	767	82	523	169	128	212	57	135	18	154	2361
2013-02-25 06:30:00	34	12	1366	74	602	298	111	230	89	190	33	141	3272
2013-02-25 07:30:00	27	10	1868	111	834	388	86	224	166	238	34	118	4191
2013-02-25 08:30:00	22	13	1767	132	703	298	97	209	103	183	30	140	3780
2013-02-25 09:30:00	22	15	1603	108	568	244	111	230	91	178	16	158	3428
2013-02-25 10:30:00	25	15	1273	89	475	215	99	167	80	122	18	113	2740
2013-02-25 11:30:00	33	16	1372	133	528	303	107	212	88	127	14	119	3096
2013-02-25 12:30:00	23	7	1760	168	607	366	119	224	70	131	27	124	3665
2013-02-25 13:30:00	21	12	1972	216	574	361	104	196	71	114	20	142	3821
2013-02-25 14:30:00	22	9	1629	184	579	325	90	193	63	119	26	115	3367
2013-02-25 15:30:00	13	15	1327	205	527	330	103	164	63	88	12	103	2992
2013-02-25 16:30:00	25	16	1217	225	464	344	102	198	55	87	26	118	2900
2013-02-25 17:30:00	21	15	1220	224	546	344	112	230	59	109	31	96	3045
2013-02-25 18:30:00	17	10	1271	156	473	350	69	171	54	116	32	116	2861
2013-02-25 19:30:00	30	15	1489	156	561	372	106	187	64	101	38	121	3278
2013-02-25 20:30:00	18	24	1426	181	503	404	110	175	71	123	48	82	3188
2013-02-25 21:30:00	20	12	1195	200	430	266	83	161	40	116	44	118	2754
2013-02-25 22:30:00	18	12	1889	252	496	405	95	174	43	135	37	109	3717
2013-02-25 23:30:00	30	11	2000	248	585	425	100	181	52	133	26	100	3950
2013-02-26 00:30:00	19	16	1494	246	467	357	81	171	40	110	21	92	3164
2013-02-26 01:30:00	18	14	1237	218	405	299	115	178	27	88	15	95	2756
2013-02-26 02:30:00	17	15	1199	174	361	302	114	187	38	100	14	93	2663
2013-02-26 03:30:00	20	13	1068	149	394	252	96	185	18	97	23	103	2471
2013-02-26 04:30:00	22	20	903	119	352	240	81	191	30	92	22	101	2217
2013-02-26 05:30:00	13	14	980	114	348	262	93	208	32	87	18	95	2319
2013-02-26 06:30:00	25	20	910	117	406	234	100	209	36	81	23	97	2296
2013-02-26 07:30:00	20	10	716	89	388	202	85	200	30	86	17	91	1997
2013-02-26 08:30:00	26	22	695	103	411	202	108	199	51	88	21	114	2102
2013-02-26 09:30:00	29	17	697	135	373	215	117	233	54	97	18	121	2162
2013-02-26 10:30:00	19	12	551	75	348	162	61	151	29	54	12	80	1579
2013-02-26 11:30:00	26	19	627	98	421	188	105	205	51	74	12	100	1966
2013-02-26 12:30:00	20	21	572	102	406	190	102	217	32	79	16	82	1886
2013-02-26 13:30:00	13	7	260	66	250	95	92	154	12	42	7	72	1121
2013-02-26 14:30:00	13	8	291	87	330	104	104	185	19	41	15	81	1321
2013-02-26 15:30:00	22	14	319	80	330	106	110	188	19	65	13	86	1402
2013-02-26 16:30:00	15	20	320	80	297	96	105	175	16	41	19	74	1298
2013-02-26 17:30:00	11	15	272	75	288	81	122	202	15	35	11	91	1260
2013-02-26 18:30:00	26	18	233	75	236	88	121	171	10	45	16	91	1189
2013-02-26 19:30:00	20	10	280	60	257	78	93	166	17	34	12	107	1182
2013-02-26 20:30:00	24	14	298	97	315	100	108	203	28	58	15	96	1400
2013-02-26 21:30:00	16	12	495	113	423	133	102	207	27	50	27	87	1744
2013-02-26 22:30:00	15	21	637	106	417	120	102	197	39	78	21	104	1909
2013-02-26 23:30:00	30	11	455	107	368	120	98	198	39	52	16	83	1615
2013-02-27 00:30:00	22	9	338	89	319	82	114	176	19	61	22	87	1369
2013-02-27 01:30:00	22	22	388	74	333	88	105	174	49	62	25	95	1498
2013-02-27 02:30:00	16	15	266	51	328	84	91	204	60	48	30	83	1328
2013-02-27 03:30:00	25	18	165	101	291	84	130	215	44	53	20	112	1328
2013-02-27 04:30:00	28	19	244	92	325	79	121	204	35	63	36	93	1398
2013-02-27 05:30:00	30	20	242	68	317	61	112	242	35	60	29	97	1369
2013-02-27 06:30:00	30	10	228	91	293	76	124	205	41	52	24	121	1345
2013-02-27 07:30:00	27	11	194	83	312	61	118	221	39	50	29	101	1311
2013-02-27 08:30:00	21	17	182	95	295	69	121	251	39	52	26	105	1327
2013-02-27 09:30:00	31	21	165	123	293	61	128	241	37	57	23	104	1341
2013-02-27 10:30:00	18	8	92	45	188	37	100	161	19	35	14	54	794
2013-02-27 11:30:00	15	19	96	63	205	47	95	182	19	42	13	84	912
2013-02-27 12:30:00	12	8	70	62	167	32	104	168	7	26	13	63	756
2013-02-27 13:30:00	16	5	43	117	123	38	63	161	9	26	9	54	696
2013-02-27 14:30:00	15	8	33	155	103	30	68	138	8	18	11	45	648
2013-02-27 15:30:00	10	12	34	171	109	23	60	125	9	23	4	36	631
2013-02-27 16:30:00	15	19	33	162	102	21	88	122	9	9	12	47	661
2013-02-27 17:30:00	4	12	13	108	66	10	34	85	2	10	13	17	397
2013-02-27 18:30:00	11	18	21	112	72	26	84	115	8	15	52	48	601
2013-02-27 19:30:00	8	18	23	103	133	21	89	132	19	19	98	47	751
2013-02-27 20:30:00	15	33	25	110	147	23	110	150	34	16	77	54	833
2013-02-27 21:30:00	13	27	27	101	147	28	100	123	56	18	76	43	799
2013-02-27 22:30:00	14	36	53	94	187	49	93	137	48	22	88	60	942
2013-02-27 23:30:00	19	27	43	83	152	24	162	169	50	17	110	70	977
2013-02-28 00:30:00	34	33	47	232	307	39	256	284	37	24	116	130	1591
2013-02-28 01:30:00	50	26	18	378	296	34	131	309	39	27	67	184	1617
2013-02-28 02:30:00	51	19	21	274	253	21	134	283	34	22	30	244	1445
2013-02-28 03:30:00	47	32	16	213	300	19	107	338	45	23	24	318	1551
2013-02-28 04:30:00	32	19	13	145	260	29	103	268	33	23	23	259	1269
2013-02-28 05:30:00	20	15	12	99	172	17	85	168	12	13	10	115	777
2013-02-28 06:30:00	14	8	9	93	178	16	61	137	7	20	9	51	629
2013-02-28 07:30:00	11	10	15	143	188	13	61	157	12	21	11	73	740
2013-02-28 08:30:00	26	6	23	127	219	16	84	154	10	15	10	69	785
2013-02-28 09:30:00	25	13	34	126	253	27	79	233	13	23	12	88	960
2013-02-28 10:30:00	18	9	88	84	200	31	82	178	15	32	10	64	842
2013-02-28 11:30:00	19	8	124	106	218	42	72	195	9	36	8	77	953
2013-02-28 12:30:00	17	11	172	85	200	41	90	191	9	43	10	76	976
2013-02-28 13:30:00	15	13	75	74	164	28	77	172	11	31	10	54	747
2013-02-28 14:30:00	14	8	61	63	158	34	61	156	4	36	15	50	671
2013-02-28 15:30:00	7	2	27	29	68	14	29	61	4	10	5	32	296
2013-02-28 16:30:00
2013-02-28 17:30:00
2013-02-28 18:30:00	13	6	44	181	166	19	51	115	5	27	5	62	713
2013-02-28 19:30:00	15	8	38	203	163	18	41	107	4	17	7	43	683
2013-02-28 20:30:00
2013-02-28 21:30:00
2013-02-28 22:30:00
2013-02-28 23:30:00
2013-03-01 00:30:00
2013-03-01 01:30:00
2013-03-01 02:30:00
2013-03-01 03:30:00
2013-03-01 04:30:00
2013-03-01 05:30:00
2013-03-01 06:30:00
2013-03-01 07:30:00
2013-03-01 08:30:00
2013-03-01 09:30:00
2013-03-01 10:30:00
2013-03-01 11:30:00	24	6	160	162	452	41	70	162	130	34	23	49	1348
2013-03-01 12:30:00	29	7	145	206	546	36	92	229	109	25	22	75	1565
2013-03-01 13:30:00	24	10	137	215	414	34	65	221	109	36	24	72	1410
2013-03-01 14:30:00	26	7	101	216	407	27	84	217	56	19	19	78	1320
2013-03-01 15:30:00	32	10	66	237	345	28	72	274	47	26	13	80	1277
2013-03-01 16:30:00	29	22	69	235	338	24	92	239	49	24	19	51	1247
2013-03-01 17:30:00	26	11	69	177	263	25	92	240	31	21	27	63	1090
2013-03-01 18:30:00	23	10	53	217	283	21	80	246	35	21	34	62	1122
2013-03-01 19:30:00	30	8	59	244	273	21	93	241	25	22	34	72	1162
2013-03-01 20:30:00	28	13	35	241	246	26	73	238	20	20	25	71	1070
2013-03-01 21:30:00	29	5	42	208	262	14	97	267	18	26	23	73	1099
2013-03-01 22:30:00	36	12	41	236	261	22	111	246	21	25	26	83	1159
2013-03-01 23:30:00	33	5	41	234	251	21	98	249	21	23	26	67	1117
2013-03-02 00:30:00	34	17	39	200	267	20	90	257	16	23	26	81	1122
2013-03-02 01:30:00	21	16	34	72	208	22	85	176	18	15	15	48	763
2013-03-02 02:30:00	28	6	35	146	266	27	123	206	35	16	38	66	1038
2013-03-02 03:30:00	13	9	30	42	176	11	50	113	37	11	15	29	568
2013-03-02 04:30:00	24	7	34	70	190	14	72	143	22	13	35	46	721
2013-03-02 05:30:00	21	13	43	71	203	17	91	153	23	13	34	48	774
2013-03-02 06:30:00	23	9	62	84	264	16	76	199	27	16	35	61	904
2013-03-02 07:30:00	41	10	6	145	148	9	53	105	46	6	25	31	640
2013-03-02 08:30:00	8	3	1	82	27	2	14	20	8	2	5	8	182
2013-03-02 09:30:00	14	9	0	123	51	8	15	45	12	3	4	19	315
2013-03-02 10:30:00	16	5	4	124	53	12	24	48	28	3	10	29	369
2013-03-02 11:30:00	17	6	4	124	90	11	28	61	37	4	4	39	439
2013-03-02 12:30:00	16	6	8	163	88	12	39	104	42	21	8	61	585
2013-03-02 13:30:00	18	3	60	120	158	7	32	74	35	19	6	44	607
2013-03-02 14:30:00	10	10	197	150	188	26	31	64	40	20	8	49	835
2013-03-02 15:30:00	15	9	456	99	377	30	60	108	90	26	18	83	1410
2013-03-02 16:30:00	17	13	486	68	433	52	54	84	105	38	21	83	1546
2013-03-02 17:30:00	27	12	525	78	452	47	38	110	108	46	20	68	1644
2013-03-02 18:30:00	11	9	354	49	449	38	40	100	98	32	9	85	1363
2013-03-02 19:30:00	13	9	333	43	518	22	44	101	111	33	10	79	1411
2013-03-02 20:30:00	19	8	309	39	444	15	44	85	90	28	11	70	1211
2013-03-02 21:30:00	2	1	59	16	57	5	6	15	22	13	9	14	234
2013-03-02 22:30:00	22	4	355	66	474	32	41	139	109	73	27	185	1600
2013-03-02 23:30:00	26	5	235	40	428	36	45	114	83	62	16	262	1407
2013-03-03 00:30:00	29	2	221	38	460	31	42	144	75	64	15	261	1445
2013-03-03 01:30:00	37	4	224	43	475	37	47	145	73	76	12	256	1474
2013-03-03 02:30:00	37	8	188	65	551	49	44	201	91	92	12	309	1699
2013-03-03 03:30:00	49	5	163	46	616	44	58	234	79	93	7	317	1766
2013-03-03 04:30:00	33	5	184	32	730	45	53	255	67	107	9	383	1963
2013-03-03 05:30:00	48	10	145	38	688	72	47	274	82	145	19	406	2049
2013-03-03 06:30:00	45	19	164	55	817	68	62	260	100	175	17	399	2247
2013-03-03 07:30:00	57	15	143	54	809	63	47	280	101	169	26	403	2229
2013-03-03 08:30:00	40	12	154	47	704	53	70	292	83	157	19	405	2104
2013-03-03 09:30:00	25	13	156	52	747	66	58	292	77	162	18	387	2134
2013-03-03 10:30:00	49	12	205	66	849	44	91	311	100	161	17	433	2420
2013-03-03 11:30:00	60	8	198	69	842	43	84	327	86	201	18	442	2473
2013-03-03 12:30:00	59	10	253	70	1004	62	102	332	117	188	24	442	2760
2013-03-03 13:30:00	54	13	303	78	998	51	91	292	103	179	17	384	2658
2013-03-03 14:30:00	49	23	377	92	969	63	105	268	182	238	9	310	2832
2013-03-03 15:30:00	44	12	391	119	996	63	105	259	188	199	9	289	2770
2013-03-03 16:30:00	30	19	552	169	1019	74	99	259	353	158	12	254	3128
2013-03-03 17:30:00	40	23	632	170	1168	67	138	233	354	162	25	219	3346
2013-03-03 18:30:00	38	22	746	189	1429	87	142	271	396	163	14	248	3958
2013-03-03 19:30:00	39	20	692	369	1447	128	116	265	332	209	12	241	4068
2013-03-03 20:30:00	44	9	670	157	1267	68	112	242	397	134	11	255	3492
2013-03-03 21:30:00	49	10	557	137	1174	84	105	226	262	103	11	240	3070
2013-03-03 22:30:00	29	14	495	164	1162	74	104	243	190	118	15	247	2932
2013-03-03 23:30:00	29	14	458	160	1093	81	95	212	178	134	18	245	2786
2013-03-04 00:30:00	39	8	455	178	1171	76	93	220	195	172	29	271	2978
2013-03-04 01:30:00	45	12	495	199	1204	96	94	232	221	164	30	259	3125
2013-03-04 02:30:00	41	11	583	221	1377	90	82	255	219	132	27	225	3336
2013-03-04 03:30:00	17	18	680	282	1401	130	96	248	283	168	26	222	3630
2013-03-04 04:30:00	24	9	583	305	1461	133	90	267	249	167	32	188	3586
2013-03-04 05:30:00	34	18	599	287	1459	143	89	262	241	151	31	173	3561
2013-03-04 06:30:00	21	13	497	262	1400	129	80	230	232	151	51	180	3318
2013-03-04 07:30:00	33	16	412	288	1326	128	99	251	244	182	38	150	3239
2013-03-04 08:30:00	29	16	357	239	1327	130	80	220	194	153	45	157	3002
2013-03-04 09:30:00	27	15	337	222	1100	125	78	197	193	179	28	120	2686
2013-03-04 10:30:00	31	10	386	230	1269	111	68	229	190	198	18	149	2960
2013-03-04 11:30:00	32	10	375	243	1231	118	70	291	210	264	28	144	3111
2013-03-04 12:30:00	26	18	325	227	1255	121	65	238	209	290	31	129	3007
2013-03-04 13:30:00	19	9	202	229	980	141	58	229	123	245	25	123	2424
2013-03-04 14:30:00	24	17	189	245	1045	132	69	216	155	221	24	100	2485
2013-03-04 15:30:00	27	14	165	221	1001	105	83	242	131	173	28	98	2324
2013-03-04 16:30:00	19	16	218	223	1093	104	101	260	121	206	26	100	2539
2013-03-04 17:30:00	21	14	198	181	1021	106	97	249	127	189	22	111	2396
2013-03-04 18:30:00	21	20	134	194	903	111	74	204	120	207	19	113	2165
2013-03-04 19:30:00	17	21	141	255	876	130	56	251	115	215	21	113	2267
2013-03-04 20:30:00	11	25	123	328	870	114	71	203	119	259	20	99	2314
2013-03-04 21:30:00	9	17	190	395	998	137	66	249	108	250	38	127	2663
2013-03-04 22:30:00	25	23	284	403	1096	144	73	250	134	336	27	171	3058
2013-03-04 23:30:00	26	21	350	468	1246	108	84	246	178	425	48	173	3428
2013-03-05 00:30:00	31	12	295	486	1164	102	89	235	188	484	48	183	3387
2013-03-05 01:30:00	67	30	167	341	1019	96	113	262	250	302	45	154	2935
2013-03-05 02:30:00	89	14	173	373	1123	120	100	314	256	262	39	135	3057
2013-03-05 03:30:00	53	18	188	554	1150	108	85	328	274	277	38	154	3311
2013-03-05 04:30:00	73	22	198	612	1092	106	79	321	270	289	62	143	3326
2013-03-05 05:30:00	38	17	266	684	1334	137	85	328	299	321	64	152	3802
2013-03-05 06:30:00	46	22	370	674	1637	161	87	343	277	398	87	151	4321
2013-03-05 07:30:00	35	17	514	579	1694	143	77	321	299	411	66	176	4389
2013-03-05 08:30:00	37	11	392	393	1520	114	80	290	251	428	44	148	3774
2013-03-05 09:30:00	41	16	243	216	1095	93	64	214	210	305	44	81	2677
2013-03-05 10:30:00	42	24	187	159	935	84	48	200	151	249	26	57	2216
2013-03-05 11:30:00	55	22	241	188	1274	124	70	249	200	300	47	86	2946
2013-03-05 12:30:00	57	18	180	162	1160	96	66	246	195	240	28	62	2562
2013-03-05 13:30:00	75	32	190	213	1212	116	70	246	225	298	37	79	2861
2013-03-05 14:30:00	47	20	248	280	1403	161	69	325	214	390	42	105	3370
2013-03-05 15:30:00	39	11	194	278	1117	157	67	324	242	457	42	78	3069
2013-03-05 16:30:00	65	19	126	339	986	133	88	264	273	520	35	74	2995
2013-03-05 17:30:00	79	36	118	451	988	130	97	280	252	489	41	59	3094
2013-03-05 18:30:00	66	26	86	391	685	104	92	224	216	264	81	51	2348
2013-03-05 19:30:00	67	21	72	382	648	125	73	234	170	193	72	61	2173
2013-03-05 20:30:00	76	24	50	374	584	106	58	211	159	152	28	56	1934
2013-03-05 21:30:00	49	21	54	283	583	87	73	206	182	123	32	60	1824
2013-03-05 22:30:00	41	32	61	246	569	89	83	209	148	114	24	73	1756
2013-03-05 23:30:00	41	20	64	222	668	103	88	236	150	126	22	77	1865
2013-03-06 00:30:00	37	35	74	225	683	116	88	238	148	149	15	87	1969
2013-03-06 01:30:00	52	31	76	267	769	105	102	216	147	129	26	96	2075
2013-03-06 02:30:00	41	23	88	257	854	84	80	262	147	108	20	118	2145
2013-03-06 03:30:00	43	32	103	270	772	93	93	233	184	82	26	117	2098
2013-03-06 04:30:00	42	18	97	264	839	97	97	221	163	77	28	99	2099
2013-03-06 05:30:00	30	29	91	318	855	119	95	243	150	142	18	103	2268
2013-03-06 06:30:00	38	34	179	353	1023	162	68	230	219	404	22	116	2959
2013-03-06 07:30:00	38	22	224	354	1221	190	75	267	253	518	38	105	3423
2013-03-06 08:30:00	39	25	245	392	1326	174	59	264	200	503	26	86	3451
2013-03-06 09:30:00	30	18	290	450	1525	181	61	323	248	513	32	81	3891
2013-03-06 10:30:00	29	21	205	372	1442	143	67	284	177	383	24	84	3319
2013-03-06 11:30:00	18	14	121	257	1212	115	63	257	161	183	35	76	2588
2013-03-06 12:30:00	30	28	115	215	1074	105	63	294	184	146	33	75	2425
2013-03-06 13:30:00	23	27	96	189	1051	135	90	305	142	166	29	54	2382
2013-03-06 14:30:00	32	30	138	260	1160	111	70	304	154	176	30	71	2604
2013-03-06 15:30:00	22	18	145	221	1135	106	90	230	140	174	37	65	2453
2013-03-06 16:30:00	24	22	107	227	745	94	75	201	114	201	32	78	1989
2013-03-06 17:30:00	23	23	90	195	655	94	72	219	136	169	24	78	1848
2013-03-06 18:30:00	13	28	76	167	647	65	103	220	112	113	37	76	1724
2013-03-06 19:30:00	17	31	116	193	756	113	121	217	127	148	49	107	2083
2013-03-06 20:30:00	20	29	119	224	749	98	108	231	119	131	55	113	2100
2013-03-06 21:30:00	27	20	186	239	710	105	71	237	112	118	60	110	2081
2013-03-06 22:30:00	26	18	176	255	702	90	117	229	132	164	50	99	2112
2013-03-06 23:30:00	30	26	246	280	745	96	113	239	140	118	38	105	2240
2013-03-07 00:30:00	25	23	258	307	723	117	86	253	176	132	49	123	2333
2013-03-07 01:30:00	28	16	306	344	962	107	88	244	558	124	45	122	3008
2013-03-07 02:30:00	25	23	333	377	781	92	107	223	201	102	50	137	2503
2013-03-07 03:30:00	22	21	343	326	805	104	98	244	160	133	39	120	2474
2013-03-07 04:30:00	34	14	386	298	726	99	106	229	121	130	44	110	2346
2013-03-07 05:30:00	26	16	323	305	725	109	83	213	117	133	54	118	2271
2013-03-07 06:30:00	25	13	297	268	694	96	102	256	111	112	40	130	2197
2013-03-07 07:30:00	31	22	269	275	729	98	116	224	100	105	39	148	2205
2013-03-07 08:30:00	23	17	236	263	676	75	76	188	74	75	25	109	1881
2013-03-07 09:30:00	15	21	208	225	588	76	84	172	77	71	29	97	1708
2013-03-07 10:30:00	16	21	149	194	640	90	106	185	70	124	27	90	1768
2013-03-07 11:30:00	26	17	71	230	601	82	72	211	72	128	17	77	1657
2013-03-07 12:30:00	33	16	71	163	636	81	53	205	71	158	18	66	1627
2013-03-07 13:30:00	21	15	60	155	635	91	77	193	74	193	33	72	1672
2013-03-07 14:30:00	18	22	72	182	741	90	69	210	103	256	29	87	1941
2013-03-07 15:30:00	32	14	103	223	855	110	72	266	93	315	31	71	2249
2013-03-07 16:30:00	21	27	116	211	960	92	63	243	82	439	26	73	2417
2013-03-07 17:30:00	22	34	104	248	1064	115	65	237	100	337	37	98	2546
2013-03-07 18:30:00	23	56	101	213	1147	130	99	282	107	286	37	85	2662
2013-03-07 19:30:00	21	95	122	228	1164	118	101	263	177	303	44	89	2838
2013-03-07 20:30:00	15	65	94	127	959	113	80	240	111	230	45	52	2221
2013-03-07 21:30:00	5	8	20	37	193	23	16	62	20	33	14	22	469
2013-03-07 22:30:00	12	56	107	196	1047	90	78	247	117	180	76	92	2417
2013-03-07 23:30:00	22	43	113	181	1163	101	103	227	184	175	78	75	2575
2013-03-08 00:30:00	18	52	142	252	1174	83	126	247	143	174	74	72	2659
2013-03-08 01:30:00	12	57	114	224	1138	95	122	278	348	123	97	71	2761
2013-03-08 02:30:00	10	58	122	206	1166	115	134	270	203	146	103	84	2696
2013-03-08 03:30:00	16	59	128	221	1209	90	120	250	140	110	105	85	2609
2013-03-08 04:30:00	10	51	92	186	1178	91	109	219	144	144	104	77	2473
2013-03-08 05:30:00	16	55	129	211	1227	92	125	239	137	122	133	83	2637
2013-03-08 06:30:00	34	46	180	212	1339	81	130	228	143	147	111	98	2833
2013-03-08 07:30:00	19	31	224	230	1525	93	107	265	143	161	92	125	3093
2013-03-08 08:30:00	31	31	324	266	1669	85	105	279	141	164	124	127	3415
2013-03-08 09:30:00	22	33	347	287	1586	84	104	293	131	151	101	124	3333
2013-03-08 10:30:00	27	26	406	351	1834	102	92	323	147	192	149	137	3857
2013-03-08 11:30:00	23	40	352	323	1818	77	91	312	119	163	177	96	3671
2013-03-08 12:30:00	24	59	245	355	1532	99	116	309	123	142	231	103	3390
2013-03-08 13:30:00	28	74	200	311	1225	109	141	315	127	111	184	114	3027
2013-03-08 14:30:00	32	52	152	271	1171	81	153	308	121	105	192	80	2802
2013-03-08 15:30:00	23	33	102	219	1176	64	148	265	67	95	109	85	2452
2013-03-08 16:30:00	9	60	292	269	1793	117	125	277	124	218	118	104	3588
2013-03-08 17:30:00	11	59	235	211	1592	110	115	255	105	210	74	111	3166
2013-03-08 18:30:00	16	76	215	259	1545	128	130	249	88	197	68	98	3159
2013-03-08 19:30:00	10	70	197	207	1558	111	166	283	87	205	68	95	3172
2013-03-08 20:30:00	15	98	161	226	1434	91	140	297	122	210	90	86	3080
2013-03-08 21:30:00	15	103	149	220	1429	98	140	287	140	201	84	77	3086
2013-03-08 22:30:00	15	74	129	201	1430	107	133	280	155	181	100	84	3008
2013-03-08 23:30:00	14	86	112	181	1380	82	112	271	112	169	85	80	2803
2013-03-09 00:30:00	19	68	110	193	1548	89	98	290	122	167	81	90	2997
2013-03-09 01:30:00	20	53	120	205	1577	84	95	275	114	138	81	94	2938
2013-03-09 02:30:00	14	68	152	220	1542	103	110	287	145	125	106	77	3031
2013-03-09 03:30:00	16	54	132	185	1546	76	104	262	101	119	97	79	2858
2013-03-09 04:30:00	15	65	128	182	1523	76	113	266	117	106	95	75	2840
2013-03-09 05:30:00	21	56	140	195	1539	82	97	263	119	113	116	97	2915
2013-03-09 06:30:00	25	55	123	239	1647	70	126	268	130	89	127	88	3065
2013-03-09 07:30:00	20	52	144	197	1562	64	116	291	121	95	114	113	2972
2013-03-09 08:30:00	24	41	187	197	1625	74	106	268	90	101	92	114	2991
2013-03-09 09:30:00	21	27	224	221	1775	84	95	302	86	103	114	103	3221
2013-03-09 10:30:00	17	45	145	189	1258	69	83	220	66	59	119	72	2397
2013-03-09 11:30:00	22	32	80	130	682	63	83	191	46	50	62	57	1550
2013-03-09 12:30:00	18	31	68	79	463	61	123	200	27	48	33	65	1270
2013-03-09 13:30:00	16	21	68	104	567	63	123	201	31	44	40	84	1417
2013-03-09 14:30:00	16	19	138	116	617	68	111	210	35	43	64	86	1578
2013-03-09 15:30:00	20	26	94	75	637	79	97	184	24	50	23	85	1443
2013-03-09 16:30:00	15	32	66	61	707	52	96	204	27	40	32	72	1443
2013-03-09 17:30:00	14	27	69	94	678	66	86	188	24	48	39	70	1452
2013-03-09 18:30:00	13	32	85	92	748	118	83	208	40	33	59	85	1647
2013-03-09 19:30:00	26	24	161	159	743	67	131	222	51	33	69	83	1815
2013-03-09 20:30:00	18	25	154	107	550	70	71	144	21	24	60	69	1355
2013-03-09 21:30:00	0	3	16	8	51	1	6	15	6	1	13	6	133
2013-03-09 22:30:00	19	35	245	190	753	46	106	215	35	50	111	88	1949
2013-03-09 23:30:00	19	24	228	154	753	54	111	230	42	56	91	79	1907
2013-03-10 00:30:00	14	24	189	120	644	51	118	177	35	47	85	82	1629
2013-03-10 01:30:00	21	19	203	112	587	53	113	150	23	40	60	71	1499
2013-03-10 02:30:00	11	16	162	121	503	42	89	134	20	21	50	73	1270
2013-03-10 03:30:00	10	14	205	122	569	44	88	126	17	34	61	59	1374
2013-03-10 04:30:00	8	12	194	110	495	54	98	153	7	30	54	79	1317
2013-03-10 05:30:00	6	12	200	119	499	48	128	133	9	36	61	92	1378
2013-03-10 06:30:00	7	14	199	128	499	49	99	155	18	29	67	88	1388
2013-03-10 07:30:00	10	18	195	129	468	41	98	142	4	22	61	74	1291
2013-03-10 08:30:00	9	20	180	135	485	37	84	142	11	39	69	59	1306
2013-03-10 09:30:00	3	14	124	153	525	60	86	141	16	32	55	77	1324
2013-03-10 10:30:00	6	12	57	63	336	42	57	113	5	18	17	45	799
01:00:00

## Sheet: lat
lat13022200	lat13022201	lat13022202	lat13022203	lat13022204	lat13022205	lat13022206	lat13022207	lat13022208	lat13022209	lat13022210	lat13022211	lat13022212	lat13022213	lat13022214	lat13022215	lat13022216	lat13022217	lat13022218	lat13022219	lat13022220	lat13022221	lat13022222	lat13022223	lat13022224
22.2	22.2	22.2	22.2	22.2	22.2	22.2	22.2	22.2	22.2	22.2	22.2	22.2	22.2	22.2	22.2	22.2	22.2	22.2	22.2	22.2	22.2	22.2	22.2	22.2
22.359	22.362	22.37	22.378	22.371	22.347	22.324	22.32	22.336	22.353	22.36	22.356	22.351	22.343	22.335	22.327	22.329	22.334	22.34	22.348	22.36	22.372	22.372	22.361	22.351
22.511	22.514	22.524	22.539	22.539	22.51	22.464	22.436	22.448	22.482	22.506	22.508	22.498	22.483	22.467	22.457	22.458	22.469	22.479	22.491	22.509	22.529	22.54	22.53	22.511
22.659	22.659	22.666	22.682	22.69	22.67	22.619	22.57	22.557	22.585	22.626	22.645	22.64	22.618	22.594	22.577	22.583	22.6	22.617	22.631	22.65	22.674	22.693	22.694	22.677
22.795	22.801	22.804	22.816	22.825	22.813	22.773	22.718	22.683	22.685	22.719	22.756	22.767	22.749	22.715	22.688	22.692	22.72	22.749	22.771	22.79	22.812	22.832	22.841	22.834
22.908	22.929	22.938	22.946	22.95	22.94	22.909	22.866	22.825	22.802	22.809	22.839	22.868	22.864	22.832	22.794	22.788	22.823	22.867	22.904	22.929	22.948	22.964	22.974	22.975
23.001	23.038	23.063	23.076	23.076	23.061	23.032	22.997	22.966	22.937	22.918	22.919	22.939	22.953	22.935	22.897	22.885	22.918	22.972	23.024	23.062	23.086	23.097	23.103	23.105
23.08	23.131	23.173	23.201	23.206	23.185	23.151	23.117	23.094	23.073	23.046	23.02	23.01	23.015	23.013	22.986	22.982	23.017	23.075	23.134	23.185	23.221	23.236	23.236	23.234
23.151	23.216	23.271	23.315	23.335	23.318	23.277	23.236	23.213	23.201	23.181	23.145	23.107	23.08	23.069	23.055	23.069	23.117	23.18	23.243	23.3	23.347	23.372	23.376	23.37
23.217	23.296	23.363	23.42	23.453	23.449	23.411	23.363	23.333	23.32	23.309	23.28	23.232	23.176	23.131	23.106	23.139	23.21	23.287	23.355	23.416	23.468	23.502	23.514	23.51
23.28	23.371	23.452	23.519	23.563	23.572	23.545	23.499	23.461	23.44	23.428	23.408	23.367	23.301	23.224	23.164	23.192	23.287	23.389	23.472	23.536	23.589	23.628	23.648	23.651
23.343	23.446	23.539	23.618	23.67	23.687	23.671	23.636	23.599	23.569	23.549	23.528	23.496	23.437	23.349	23.256	23.253	23.349	23.477	23.585	23.662	23.717	23.756	23.779	23.788
23.406	23.521	23.628	23.719	23.778	23.799	23.79	23.764	23.737	23.708	23.679	23.649	23.616	23.566	23.486	23.38	23.347	23.418	23.551	23.684	23.785	23.852	23.891	23.913	23.924
23.466	23.597	23.719	23.823	23.892	23.917	23.908	23.887	23.869	23.85	23.819	23.78	23.738	23.688	23.616	23.518	23.472	23.518	23.631	23.771	23.897	23.987	24.035	24.055	24.064
23.52	23.67	23.811	23.931	24.012	24.04	24.031	24.01	23.996	23.985	23.963	23.922	23.87	23.811	23.739	23.649	23.61	23.646	23.739	23.863	23.997	24.109	24.177	24.205	24.212
23.565	23.734	23.901	24.041	24.13	24.165	24.158	24.136	24.123	24.115	24.101	24.067	24.013	23.943	23.863	23.774	23.742	23.785	23.871	23.98	24.102	24.22	24.308	24.353	24.367
23.601	23.788	23.981	24.144	24.243	24.284	24.284	24.265	24.251	24.244	24.234	24.208	24.16	24.088	23.997	23.898	23.866	23.916	24.012	24.119	24.228	24.336	24.428	24.491	24.52
23.628	23.832	24.05	24.237	24.349	24.397	24.404	24.391	24.381	24.375	24.366	24.344	24.304	24.238	24.143	24.032	23.99	24.041	24.147	24.267	24.376	24.472	24.554	24.62	24.664
23.645	23.867	24.108	24.322	24.45	24.505	24.517	24.511	24.509	24.507	24.5	24.479	24.443	24.384	24.295	24.18	24.125	24.168	24.279	24.411	24.533	24.629	24.699	24.755	24.801
23.667	23.892	24.157	24.399	24.548	24.611	24.626	24.624	24.63	24.637	24.635	24.616	24.582	24.528	24.446	24.334	24.275	24.31	24.416	24.554	24.688	24.794	24.864	24.909	24.944
23.707	23.922	24.196	24.466	24.642	24.719	24.735	24.734	24.743	24.759	24.766	24.754	24.722	24.671	24.594	24.486	24.433	24.467	24.568	24.702	24.841	24.958	25.037	25.079	25.103
23.765	23.97	24.238	24.52	24.724	24.823	24.849	24.846	24.854	24.872	24.89	24.888	24.864	24.816	24.742	24.635	24.587	24.631	24.736	24.866	25.001	25.118	25.202	25.249	25.271
23.83	24.035	24.295	24.574	24.792	24.915	24.96	24.965	24.969	24.985	25.005	25.013	25.001	24.962	24.892	24.783	24.737	24.791	24.91	25.045	25.172	25.276	25.357	25.409	25.435
23.889	24.104	24.367	24.643	24.858	24.992	25.056	25.08	25.092	25.103	25.118	25.13	25.13	25.103	25.042	24.933	24.886	24.947	25.079	25.224	25.348	25.44	25.51	25.559	25.59
23.941	24.168	24.444	24.725	24.938	25.067	25.134	25.176	25.207	25.226	25.237	25.246	25.25	25.236	25.189	25.083	25.035	25.1	25.239	25.392	25.52	25.609	25.668	25.708	25.737
24.001	24.226	24.515	24.811	25.031	25.152	25.207	25.252	25.302	25.341	25.361	25.367	25.369	25.361	25.328	25.229	25.184	25.251	25.393	25.551	25.684	25.776	25.83	25.861	25.881
24.08	24.291	24.581	24.893	25.125	25.244	25.289	25.323	25.378	25.437	25.477	25.492	25.493	25.485	25.459	25.366	25.328	25.4	25.545	25.707	25.843	25.936	25.992	26.018	26.03
24.181	24.377	24.654	24.97	25.213	25.337	25.379	25.402	25.448	25.513	25.573	25.611	25.622	25.615	25.588	25.494	25.462	25.544	25.697	25.862	26	26.093	26.147	26.173	26.182
24.291	24.486	24.751	25.056	25.296	25.425	25.47	25.488	25.525	25.583	25.651	25.71	25.745	25.751	25.72	25.619	25.586	25.678	25.843	26.017	26.154	26.245	26.298	26.324	26.333
24.397	24.604	24.871	25.161	25.386	25.511	25.558	25.575	25.608	25.659	25.722	25.79	25.848	25.876	25.854	25.748	25.708	25.802	25.981	26.165	26.303	26.392	26.444	26.468	26.478
24.498	24.719	25.001	25.285	25.493	25.604	25.646	25.663	25.693	25.74	25.799	25.863	25.93	25.979	25.977	25.879	25.832	25.923	26.108	26.302	26.446	26.535	26.585	26.608	26.617
24.595	24.83	25.127	25.414	25.614	25.711	25.74	25.752	25.78	25.824	25.878	25.937	26	26.061	26.08	26	25.959	26.047	26.233	26.431	26.58	26.672	26.722	26.744	26.752
24.688	24.939	25.244	25.535	25.74	25.831	25.848	25.848	25.869	25.91	25.959	26.013	26.073	26.133	26.164	26.101	26.079	26.178	26.366	26.562	26.712	26.805	26.855	26.875	26.882
24.778	25.044	25.355	25.651	25.859	25.954	25.967	25.956	25.966	26	26.043	26.091	26.148	26.208	26.238	26.183	26.18	26.304	26.508	26.705	26.848	26.938	26.986	27.004	27.008
24.867	25.146	25.46	25.76	25.973	26.072	26.089	26.074	26.074	26.095	26.129	26.172	26.225	26.282	26.313	26.256	26.261	26.412	26.649	26.862	27	27.076	27.116	27.131	27.132
24.954	25.242	25.559	25.863	26.081	26.184	26.206	26.195	26.191	26.2	26.221	26.254	26.302	26.357	26.387	26.33	26.334	26.5	26.771	27.018	27.162	27.223	27.249	27.256	27.254
25.04	25.335	25.655	25.962	26.182	26.29	26.317	26.312	26.311	26.316	26.322	26.341	26.379	26.431	26.459	26.402	26.406	26.578	26.874	27.151	27.313	27.376	27.388	27.382	27.373
25.127	25.425	25.75	26.057	26.274	26.387	26.422	26.422	26.426	26.434	26.435	26.439	26.462	26.504	26.531	26.473	26.477	26.653	26.964	27.258	27.437	27.518	27.533	27.515	27.495
25.22	25.515	25.844	26.152	26.364	26.477	26.518	26.526	26.535	26.546	26.551	26.549	26.556	26.582	26.6	26.543	26.545	26.722	27.046	27.349	27.538	27.636	27.669	27.655	27.624
25.317	25.608	25.938	26.246	26.453	26.563	26.606	26.621	26.636	26.653	26.661	26.663	26.664	26.673	26.674	26.61	26.612	26.788	27.119	27.433	27.626	27.734	27.784	27.788	27.76
25.415	25.702	26.031	26.338	26.544	26.651	26.691	26.708	26.73	26.752	26.765	26.77	26.776	26.778	26.762	26.682	26.675	26.849	27.185	27.512	27.712	27.822	27.881	27.902	27.891
25.512	25.795	26.121	26.428	26.635	26.74	26.778	26.792	26.816	26.844	26.861	26.871	26.881	26.888	26.866	26.768	26.743	26.906	27.245	27.584	27.797	27.911	27.972	28.001	28.006
25.607	25.886	26.209	26.517	26.726	26.832	26.868	26.879	26.898	26.927	26.95	26.964	26.978	26.991	26.974	26.871	26.827	26.969	27.296	27.645	27.877	28.004	28.065	28.095	28.109
25.699	25.975	26.294	26.603	26.818	26.926	26.96	26.969	26.984	27.007	27.029	27.048	27.067	27.084	27.074	26.978	26.928	27.049	27.352	27.693	27.942	28.09	28.159	28.189	28.205
25.79	26.063	26.375	26.684	26.907	27.022	27.055	27.061	27.072	27.089	27.104	27.122	27.146	27.168	27.164	27.077	27.033	27.146	27.424	27.743	27.991	28.159	28.245	28.284	28.301
25.879	26.149	26.454	26.76	26.99	27.114	27.15	27.153	27.159	27.171	27.18	27.191	27.214	27.242	27.244	27.165	27.128	27.246	27.512	27.809	28.041	28.215	28.317	28.371	28.397
25.963	26.233	26.53	26.833	27.067	27.197	27.24	27.245	27.247	27.253	27.256	27.261	27.277	27.304	27.313	27.243	27.213	27.336	27.603	27.893	28.11	28.273	28.379	28.446	28.486
26.034	26.308	26.604	26.903	27.14	27.274	27.321	27.332	27.334	27.335	27.332	27.331	27.341	27.361	27.37	27.31	27.287	27.415	27.685	27.979	28.195	28.348	28.445	28.514	28.566
26.09	26.368	26.669	26.971	27.212	27.347	27.396	27.411	27.417	27.417	27.408	27.402	27.405	27.42	27.423	27.366	27.351	27.484	27.756	28.057	28.282	28.435	28.523	28.587	28.64
26.148	26.412	26.721	27.031	27.283	27.419	27.468	27.484	27.493	27.496	27.486	27.473	27.471	27.48	27.478	27.417	27.403	27.541	27.816	28.125	28.359	28.52	28.609	28.669	28.717
26.226	26.457	26.756	27.08	27.35	27.492	27.54	27.555	27.565	27.569	27.561	27.547	27.539	27.541	27.534	27.471	27.451	27.587	27.865	28.185	28.427	28.596	28.693	28.754	28.8
26.324	26.523	26.795	27.117	27.406	27.561	27.614	27.627	27.635	27.639	27.632	27.619	27.609	27.605	27.593	27.527	27.502	27.628	27.902	28.236	28.487	28.663	28.768	28.836	28.884
26.429	26.609	26.855	27.162	27.455	27.621	27.684	27.701	27.707	27.709	27.701	27.689	27.679	27.672	27.655	27.585	27.556	27.673	27.936	28.279	28.542	28.726	28.836	28.91	28.965
26.526	26.704	26.938	27.234	27.514	27.676	27.747	27.771	27.781	27.781	27.772	27.758	27.748	27.741	27.72	27.647	27.613	27.722	27.973	28.32	28.593	28.785	28.9	28.978	29.037
26.618	26.793	27.031	27.334	27.602	27.744	27.805	27.836	27.853	27.856	27.845	27.83	27.818	27.81	27.788	27.712	27.673	27.774	28.013	28.36	28.64	28.841	28.962	29.042	29.103
26.708	26.876	27.123	27.449	27.717	27.839	27.878	27.898	27.92	27.93	27.922	27.905	27.892	27.883	27.858	27.78	27.738	27.831	28.058	28.401	28.684	28.894	29.022	29.103	29.164
26.805	26.958	27.214	27.566	27.848	27.962	27.977	27.973	27.986	28	27.998	27.984	27.97	27.958	27.931	27.85	27.804	27.892	28.11	28.444	28.724	28.941	29.077	29.16	29.221
26.907	27.047	27.31	27.684	27.979	28.095	28.1	28.074	28.062	28.068	28.073	28.064	28.05	28.034	28.004	27.921	27.873	27.958	28.169	28.491	28.763	28.981	29.123	29.211	29.274
27.01	27.148	27.417	27.806	28.108	28.223	28.23	28.194	28.16	28.142	28.14	28.138	28.128	28.109	28.077	27.993	27.942	28.024	28.229	28.541	28.806	29.019	29.163	29.255	29.322
27.107	27.254	27.534	27.937	28.232	28.343	28.352	28.32	28.276	28.236	28.211	28.201	28.196	28.181	28.148	28.064	28.012	28.091	28.289	28.593	28.85	29.06	29.201	29.294	29.365
27.199	27.355	27.655	28.074	28.354	28.458	28.469	28.439	28.398	28.348	28.3	28.267	28.255	28.244	28.215	28.133	28.079	28.155	28.347	28.644	28.895	29.101	29.24	29.331	29.404
27.296	27.45	27.769	28.204	28.47	28.568	28.579	28.553	28.513	28.464	28.405	28.35	28.315	28.297	28.273	28.197	28.143	28.216	28.403	28.692	28.938	29.144	29.281	29.37	29.441
27.41	27.548	27.875	28.317	28.575	28.67	28.683	28.66	28.622	28.574	28.515	28.449	28.391	28.35	28.321	28.252	28.203	28.275	28.455	28.739	28.98	29.185	29.322	29.41	29.481
27.544	27.662	27.981	28.415	28.664	28.76	28.778	28.76	28.725	28.677	28.618	28.551	28.483	28.42	28.369	28.296	28.254	28.328	28.504	28.783	29.021	29.224	29.361	29.451	29.522
27.694	27.793	28.098	28.504	28.74	28.836	28.859	28.849	28.819	28.775	28.716	28.648	28.578	28.504	28.432	28.341	28.292	28.373	28.549	28.826	29.061	29.263	29.398	29.488	29.563
27.862	27.939	28.221	28.598	28.815	28.906	28.93	28.926	28.902	28.863	28.806	28.737	28.666	28.591	28.51	28.401	28.331	28.406	28.585	28.863	29.1	29.301	29.433	29.523	29.6
28.049	28.097	28.351	28.698	28.896	28.977	28.998	28.995	28.975	28.94	28.887	28.82	28.747	28.671	28.59	28.476	28.386	28.438	28.608	28.892	29.134	29.337	29.468	29.557	29.635
28.238	28.265	28.487	28.805	28.98	29.053	29.069	29.064	29.044	29.01	28.959	28.894	28.822	28.744	28.664	28.554	28.455	28.483	28.627	28.907	29.159	29.371	29.503	29.59	29.667
28.415	28.429	28.63	28.917	29.068	29.131	29.144	29.135	29.112	29.078	29.028	28.965	28.893	28.814	28.732	28.624	28.527	28.541	28.658	28.919	29.171	29.396	29.534	29.622	29.699
28.585	28.581	28.773	29.035	29.163	29.213	29.22	29.209	29.184	29.147	29.096	29.033	28.962	28.884	28.801	28.692	28.595	28.605	28.706	28.947	29.183	29.412	29.558	29.651	29.729
28.748	28.727	28.912	29.156	29.262	29.299	29.297	29.283	29.257	29.218	29.164	29.1	29.03	28.952	28.87	28.76	28.661	28.667	28.763	28.993	29.212	29.427	29.573	29.672	29.755
28.896	28.868	29.053	29.278	29.364	29.389	29.38	29.359	29.328	29.288	29.233	29.167	29.096	29.019	28.937	28.828	28.727	28.731	28.823	29.049	29.256	29.456	29.589	29.685	29.775
29.028	29	29.19	29.401	29.468	29.485	29.468	29.44	29.402	29.358	29.301	29.234	29.162	29.084	29.004	28.896	28.795	28.795	28.883	29.106	29.307	29.501	29.619	29.7	29.786

## Sheet: lon
lon13022200	lon13022201	lon13022202	lon13022203	lon13022204	lon13022205	lon13022206	lon13022207	lon13022208	lon13022209	lon13022210	lon13022211	lon13022212	lon13022213	lon13022214	lon13022215	lon13022216	lon13022217	lon13022218	lon13022219	lon13022220	lon13022221	lon13022222	lon13022223	lon13022224
114.2	114.2	114.2	114.2	114.2	114.2	114.2	114.2	114.2	114.2	114.2	114.2	114.2	114.2	114.2	114.2	114.2	114.2	114.2	114.2	114.2	114.2	114.2	114.2	114.2
114.326	114.321	114.299	114.277	114.254	114.231	114.208	114.204	114.219	114.234	114.253	114.278	114.303	114.328	114.35	114.372	114.383	114.383	114.383	114.378	114.371	114.363	114.371	114.39	114.409
114.435	114.445	114.417	114.371	114.325	114.28	114.236	114.211	114.224	114.254	114.289	114.335	114.388	114.442	114.49	114.533	114.562	114.567	114.564	114.555	114.539	114.523	114.523	114.552	114.592
114.518	114.545	114.531	114.479	114.409	114.343	114.28	114.236	114.229	114.259	114.31	114.373	114.448	114.532	114.611	114.679	114.722	114.736	114.732	114.716	114.693	114.667	114.66	114.684	114.735
114.578	114.612	114.615	114.578	114.506	114.419	114.336	114.274	114.251	114.263	114.314	114.392	114.485	114.592	114.702	114.801	114.862	114.879	114.874	114.851	114.82	114.786	114.77	114.79	114.838
114.621	114.651	114.661	114.642	114.59	114.505	114.404	114.324	114.284	114.281	114.316	114.394	114.501	114.626	114.76	114.889	114.976	115	114.984	114.95	114.909	114.869	114.849	114.862	114.906
114.648	114.674	114.683	114.672	114.64	114.579	114.483	114.386	114.327	114.307	114.328	114.392	114.498	114.636	114.788	114.942	115.058	115.102	115.08	115.027	114.971	114.924	114.903	114.914	114.954
114.67	114.692	114.698	114.687	114.665	114.626	114.555	114.462	114.385	114.345	114.348	114.397	114.488	114.627	114.793	114.963	115.112	115.178	115.168	115.105	115.032	114.974	114.949	114.96	114.997
114.699	114.712	114.714	114.701	114.678	114.65	114.6	114.532	114.458	114.399	114.381	114.412	114.49	114.615	114.781	114.964	115.144	115.235	115.242	115.188	115.108	115.035	114.998	115.004	115.041
114.734	114.74	114.734	114.716	114.691	114.661	114.623	114.577	114.527	114.47	114.432	114.442	114.502	114.614	114.767	114.95	115.163	115.28	115.301	115.257	115.185	115.108	115.058	115.053	115.088
114.77	114.774	114.76	114.734	114.705	114.674	114.634	114.598	114.57	114.535	114.499	114.49	114.528	114.622	114.763	114.934	115.17	115.313	115.348	115.313	115.248	115.179	115.128	115.113	115.14
114.799	114.809	114.792	114.758	114.722	114.686	114.645	114.609	114.59	114.575	114.561	114.553	114.572	114.645	114.767	114.927	115.171	115.336	115.384	115.355	115.297	115.237	115.194	115.179	115.198
114.825	114.842	114.827	114.789	114.745	114.702	114.658	114.619	114.599	114.594	114.599	114.611	114.631	114.685	114.785	114.927	115.174	115.351	115.41	115.387	115.335	115.281	115.246	115.238	115.255
114.847	114.874	114.863	114.823	114.773	114.724	114.673	114.631	114.608	114.601	114.615	114.646	114.685	114.739	114.821	114.94	115.177	115.362	115.427	115.412	115.364	115.315	115.285	115.283	115.304
114.864	114.905	114.903	114.862	114.807	114.751	114.694	114.646	114.619	114.609	114.621	114.66	114.718	114.79	114.871	114.971	115.188	115.365	115.436	115.428	115.388	115.342	115.316	115.317	115.341
114.877	114.931	114.944	114.909	114.846	114.782	114.719	114.666	114.634	114.62	114.629	114.665	114.731	114.82	114.919	115.018	115.212	115.37	115.435	115.433	115.404	115.364	115.341	115.344	115.37
114.888	114.953	114.981	114.956	114.89	114.818	114.749	114.691	114.654	114.635	114.64	114.674	114.735	114.832	114.947	115.06	115.246	115.383	115.431	115.428	115.408	115.378	115.359	115.364	115.392
114.904	114.974	115.011	114.99	114.931	114.86	114.784	114.72	114.678	114.655	114.655	114.685	114.744	114.837	114.958	115.084	115.275	115.402	115.435	115.422	115.403	115.382	115.371	115.379	115.408
114.924	115.001	115.037	115.014	114.96	114.898	114.824	114.754	114.706	114.678	114.674	114.699	114.754	114.844	114.962	115.091	115.287	115.416	115.446	115.425	115.398	115.377	115.373	115.387	115.418
114.951	115.035	115.067	115.034	114.978	114.923	114.86	114.793	114.739	114.705	114.696	114.717	114.767	114.852	114.966	115.091	115.286	115.419	115.455	115.435	115.401	115.373	115.368	115.387	115.423
114.986	115.072	115.1	115.058	114.993	114.937	114.883	114.827	114.777	114.737	114.721	114.736	114.782	114.862	114.971	115.091	115.278	115.411	115.453	115.441	115.409	115.375	115.363	115.381	115.421
115.03	115.114	115.134	115.085	115.013	114.947	114.894	114.849	114.81	114.773	114.75	114.758	114.797	114.872	114.977	115.09	115.269	115.396	115.441	115.437	115.414	115.384	115.368	115.38	115.417
115.082	115.157	115.166	115.112	115.036	114.963	114.901	114.858	114.83	114.805	114.784	114.784	114.814	114.882	114.981	115.09	115.259	115.38	115.422	115.422	115.41	115.393	115.382	115.388	115.419
115.145	115.203	115.195	115.133	115.058	114.984	114.916	114.865	114.839	114.824	114.814	114.814	114.835	114.893	114.984	115.09	115.25	115.364	115.403	115.405	115.402	115.397	115.397	115.406	115.43
115.218	115.256	115.226	115.148	115.071	115.004	114.939	114.883	114.851	114.837	114.835	114.841	114.86	114.909	114.99	115.088	115.242	115.348	115.387	115.393	115.393	115.396	115.406	115.424	115.449
115.292	115.317	115.264	115.163	115.075	115.018	114.963	114.909	114.872	114.853	114.852	114.862	114.885	114.93	115.001	115.09	115.235	115.337	115.374	115.382	115.387	115.394	115.41	115.436	115.469
115.358	115.377	115.309	115.186	115.08	115.025	114.981	114.936	114.9	114.878	114.873	114.884	114.908	114.953	115.019	115.098	115.231	115.326	115.363	115.373	115.382	115.392	115.411	115.442	115.482
115.416	115.43	115.355	115.215	115.097	115.034	114.992	114.956	114.93	114.91	114.902	114.911	114.934	114.977	115.04	115.111	115.233	115.319	115.351	115.363	115.376	115.39	115.412	115.445	115.488
115.463	115.476	115.397	115.248	115.125	115.053	115.004	114.97	114.953	114.942	114.938	114.945	114.967	115.009	115.064	115.128	115.241	115.317	115.342	115.352	115.367	115.384	115.408	115.443	115.489
115.501	115.515	115.433	115.281	115.157	115.08	115.024	114.984	114.969	114.968	114.974	114.986	115.009	115.048	115.095	115.149	115.252	115.319	115.337	115.34	115.354	115.373	115.4	115.438	115.485
115.53	115.545	115.463	115.316	115.192	115.111	115.05	115.005	114.985	114.987	115.004	115.026	115.053	115.091	115.133	115.176	115.268	115.327	115.337	115.334	115.341	115.358	115.388	115.428	115.478
115.556	115.569	115.49	115.352	115.23	115.147	115.081	115.031	115.007	115.006	115.026	115.058	115.094	115.132	115.171	115.21	115.291	115.341	115.342	115.333	115.333	115.344	115.371	115.414	115.467
115.583	115.59	115.516	115.389	115.271	115.185	115.116	115.061	115.032	115.028	115.046	115.081	115.124	115.165	115.204	115.243	115.318	115.361	115.353	115.336	115.33	115.334	115.355	115.395	115.451
115.611	115.612	115.544	115.426	115.314	115.228	115.155	115.095	115.062	115.054	115.069	115.101	115.141	115.186	115.229	115.271	115.342	115.38	115.368	115.344	115.332	115.33	115.344	115.378	115.43
115.64	115.638	115.577	115.465	115.359	115.273	115.197	115.134	115.096	115.083	115.095	115.121	115.154	115.196	115.244	115.293	115.363	115.396	115.382	115.355	115.337	115.332	115.343	115.369	115.414
115.669	115.669	115.614	115.509	115.405	115.316	115.24	115.175	115.134	115.117	115.124	115.146	115.172	115.205	115.249	115.305	115.378	115.408	115.39	115.364	115.348	115.344	115.354	115.376	115.411
115.7	115.703	115.655	115.556	115.449	115.356	115.279	115.216	115.174	115.155	115.158	115.175	115.196	115.22	115.254	115.308	115.385	115.413	115.391	115.37	115.366	115.365	115.374	115.395	115.424
115.729	115.739	115.698	115.605	115.493	115.393	115.314	115.252	115.213	115.194	115.196	115.21	115.227	115.244	115.268	115.312	115.384	115.411	115.384	115.378	115.387	115.392	115.402	115.422	115.45
115.753	115.775	115.743	115.653	115.536	115.431	115.348	115.283	115.245	115.23	115.235	115.249	115.262	115.276	115.292	115.327	115.386	115.402	115.373	115.388	115.41	115.422	115.436	115.455	115.482
115.774	115.809	115.789	115.698	115.577	115.469	115.382	115.314	115.272	115.258	115.268	115.287	115.302	115.312	115.326	115.354	115.401	115.398	115.36	115.4	115.437	115.457	115.473	115.493	115.52
115.794	115.843	115.834	115.739	115.615	115.506	115.416	115.344	115.299	115.281	115.292	115.318	115.339	115.352	115.363	115.39	115.43	115.408	115.36	115.414	115.466	115.494	115.515	115.537	115.564
115.812	115.873	115.877	115.776	115.65	115.541	115.45	115.376	115.327	115.304	115.311	115.338	115.367	115.388	115.404	115.43	115.47	115.437	115.382	115.443	115.498	115.535	115.562	115.585	115.612
115.826	115.898	115.912	115.81	115.681	115.572	115.482	115.407	115.355	115.329	115.331	115.353	115.383	115.414	115.439	115.471	115.512	115.477	115.43	115.497	115.546	115.58	115.608	115.633	115.66
115.84	115.915	115.936	115.837	115.707	115.598	115.511	115.438	115.384	115.355	115.354	115.372	115.397	115.43	115.466	115.507	115.555	115.52	115.492	115.578	115.622	115.635	115.649	115.675	115.702
115.856	115.93	115.949	115.855	115.728	115.62	115.537	115.467	115.416	115.385	115.383	115.399	115.42	115.447	115.484	115.533	115.591	115.566	115.557	115.671	115.725	115.711	115.697	115.709	115.736
115.874	115.946	115.957	115.865	115.74	115.641	115.564	115.498	115.451	115.423	115.42	115.435	115.454	115.475	115.505	115.551	115.619	115.611	115.622	115.76	115.837	115.81	115.767	115.751	115.764
115.902	115.962	115.965	115.869	115.748	115.662	115.592	115.531	115.488	115.465	115.463	115.477	115.496	115.515	115.537	115.571	115.638	115.647	115.682	115.841	115.934	115.915	115.861	115.815	115.801
115.944	115.986	115.971	115.871	115.756	115.682	115.62	115.565	115.527	115.507	115.51	115.524	115.543	115.563	115.581	115.603	115.658	115.674	115.733	115.912	116.013	116.004	115.96	115.905	115.86
116	116.026	115.986	115.869	115.765	115.702	115.648	115.599	115.566	115.551	115.556	115.573	115.593	115.615	115.633	115.647	115.692	115.704	115.772	115.969	116.075	116.074	116.043	115.999	115.945
116.062	116.084	116.021	115.876	115.774	115.723	115.676	115.633	115.604	115.594	115.603	115.623	115.645	115.668	115.688	115.7	115.74	115.747	115.814	116.01	116.122	116.129	116.108	116.077	116.036
116.121	116.15	116.078	115.909	115.797	115.743	115.704	115.666	115.643	115.637	115.649	115.672	115.697	115.722	115.743	115.753	115.795	115.805	115.872	116.051	116.157	116.171	116.158	116.139	116.11
116.175	116.211	116.145	115.969	115.849	115.778	115.73	115.698	115.681	115.68	115.696	115.721	115.749	115.776	115.798	115.806	115.849	115.87	115.946	116.105	116.19	116.201	116.197	116.186	116.169
116.229	116.265	116.206	116.043	115.932	115.843	115.772	115.729	115.717	115.722	115.742	115.77	115.8	115.83	115.853	115.859	115.901	115.932	116.026	116.17	116.232	116.23	116.225	116.223	116.214
116.287	116.317	116.258	116.117	116.033	115.943	115.845	115.775	115.751	115.762	115.787	115.819	115.852	115.884	115.908	115.911	115.952	115.992	116.102	116.237	116.284	116.265	116.25	116.249	116.25
116.35	116.372	116.307	116.188	116.132	116.06	115.954	115.854	115.801	115.798	115.829	115.866	115.903	115.938	115.963	115.965	116.004	116.049	116.173	116.296	116.335	116.307	116.281	116.273	116.279
116.408	116.429	116.362	116.261	116.229	116.176	116.082	115.97	115.885	115.85	115.865	115.909	115.953	115.993	116.018	116.019	116.056	116.105	116.236	116.347	116.379	116.347	116.316	116.306	116.31
116.456	116.481	116.422	116.339	116.324	116.287	116.206	116.104	116.008	115.938	115.919	115.946	115.997	116.044	116.073	116.071	116.108	116.16	116.292	116.391	116.416	116.381	116.354	116.348	116.35
116.497	116.527	116.481	116.417	116.418	116.39	116.32	116.231	116.145	116.062	116.007	115.997	116.033	116.087	116.123	116.122	116.157	116.212	116.339	116.428	116.446	116.407	116.389	116.393	116.399
116.537	116.569	116.537	116.492	116.507	116.485	116.422	116.344	116.269	116.196	116.127	116.083	116.082	116.12	116.163	116.169	116.204	116.261	116.379	116.459	116.471	116.429	116.42	116.434	116.45
116.587	116.616	116.59	116.563	116.59	116.572	116.516	116.444	116.379	116.316	116.258	116.2	116.165	116.167	116.194	116.206	116.246	116.306	116.416	116.487	116.493	116.449	116.446	116.47	116.497
116.646	116.673	116.649	116.631	116.67	116.657	116.604	116.538	116.478	116.424	116.376	116.328	116.28	116.247	116.239	116.235	116.28	116.344	116.451	116.515	116.514	116.468	116.469	116.5	116.537
116.699	116.741	116.72	116.707	116.754	116.746	116.691	116.626	116.572	116.523	116.482	116.445	116.406	116.361	116.318	116.279	116.307	116.375	116.483	116.545	116.538	116.487	116.488	116.525	116.571
116.736	116.804	116.806	116.803	116.853	116.843	116.785	116.716	116.661	116.616	116.58	116.55	116.521	116.486	116.431	116.358	116.349	116.402	116.514	116.577	116.568	116.51	116.505	116.543	116.597
116.759	116.852	116.892	116.92	116.976	116.959	116.891	116.815	116.754	116.708	116.675	116.648	116.626	116.601	116.556	116.47	116.426	116.445	116.546	116.615	116.603	116.536	116.526	116.559	116.616
116.774	116.887	116.966	117.04	117.122	117.1	117.018	116.927	116.858	116.804	116.769	116.744	116.724	116.705	116.67	116.595	116.538	116.524	116.596	116.66	116.647	116.568	116.549	116.578	116.631
116.782	116.912	117.026	117.145	117.272	117.265	117.17	117.061	116.977	116.913	116.869	116.841	116.822	116.805	116.774	116.708	116.662	116.637	116.68	116.725	116.7	116.608	116.578	116.598	116.648
116.781	116.928	117.073	117.235	117.408	117.436	117.347	117.221	117.118	117.039	116.984	116.945	116.922	116.904	116.874	116.811	116.775	116.763	116.8	116.825	116.773	116.659	116.616	116.624	116.666
116.783	116.933	117.113	117.317	117.53	117.592	117.527	117.402	117.283	117.186	117.115	117.064	117.031	117.007	116.974	116.909	116.876	116.878	116.933	116.96	116.877	116.728	116.665	116.66	116.689
116.797	116.943	117.151	117.402	117.646	117.728	117.686	117.583	117.465	117.354	117.267	117.201	117.154	117.118	117.078	117.008	116.973	116.983	117.058	117.113	117.014	116.825	116.732	116.708	116.724
116.827	116.968	117.199	117.494	117.763	117.853	117.824	117.742	117.646	117.538	117.438	117.358	117.295	117.245	117.192	117.111	117.071	117.084	117.175	117.26	117.166	116.952	116.826	116.775	116.771
116.883	117.015	117.27	117.594	117.879	117.976	117.95	117.88	117.805	117.72	117.625	117.533	117.457	117.39	117.32	117.222	117.173	117.189	117.292	117.404	117.313	117.093	116.948	116.867	116.837
116.972	117.09	117.363	117.701	117.994	118.096	118.072	118.005	117.943	117.88	117.808	117.723	117.637	117.557	117.468	117.349	117.285	117.3	117.414	117.548	117.452	117.23	117.083	116.987	116.928
117.095	117.203	117.481	117.811	118.109	118.211	118.189	118.126	118.068	118.018	117.969	117.909	117.831	117.742	117.639	117.494	117.411	117.422	117.546	117.694	117.586	117.359	117.214	117.118	117.045

## Sheet: p
p13022200	p13022201	p13022202	p13022203	p13022204	p13022205	p13022206	p13022207	p13022208	p13022209	p13022210	p13022211	p13022212	p13022213	p13022214	p13022215	p13022216	p13022217	p13022218	p13022219	p13022220	p13022221	p13022222	p13022223	p13022224
983.5	983.9	984.2	984.5	984.1	983.6	983.2	982.8	982.4	982.1	982.5	983	983.6	983.9	984.3	984.7	984.4	984.1	983.8	983.6	983.4	983.2	983.9	984.6	985.3
980.4	981.1	981.5	981.8	982.4	982.3	982.3	981.9	981.3	980.6	980.1	980.5	980.9	981.3	981.7	982	982.3	981.9	981.6	981.2	980.9	980.6	980.3	981	981.8
976.8	977.4	978.2	978.7	979.5	980.6	981	981.1	980.4	979.4	978.4	977.6	977.8	978	978.4	978.6	978.7	978.8	978.4	978	977.6	977.2	976.8	976.4	977.1
972.9	973.3	974.1	975.2	976.2	977.6	979.3	979.9	979.6	978.5	977.1	975.7	974.6	974.5	974.6	974.7	974.5	974.4	974.4	974.1	973.7	973.3	972.8	972.3	971.7
970	969.3	969.9	970.9	972.6	974.3	976.4	978.2	978.4	977.8	976.2	974.3	972.5	971	970.7	970.6	970.3	969.8	969.5	969.7	969.5	969.2	968.8	968.1	967.2
967.4	966.4	966	966.9	968.4	970.8	973.2	975.4	976.8	976.6	975.5	973.5	971	968.8	967	966.5	966	965.3	964.8	964.8	965.2	965.2	965	964.3	963.2
965.4	964.4	963.8	963.7	965	966.9	969.7	972.3	974.1	975	974.4	972.9	970.3	967.3	964.8	962.7	963.6	964.1	963	961.7	961.9	962.9	962.9	962.5	961.7
964.3	963.1	962.5	962.2	962.3	963.8	965.9	968.5	970.4	971.7	972.5	971.7	969.8	966.8	963.5	960.5	961.7	962.9	963	962.3	961.3	961.4	961.9	961.6	960.9
963.3	962.2	961.3	960.9	960.7	961.1	962.8	964.9	966.9	968.1	969	969.5	968.6	966.6	963.6	960.3	961.8	962.6	962.9	962.3	961.6	960.9	960.8	961.1	961.2
962.4	961.3	960.4	959.7	959.4	959.5	960.1	961.8	963.4	964.9	965.6	966.3	966.8	965.8	963.7	960.7	962	962.9	962.2	961.8	961.2	960.9	960.6	960.8	961.3
960.9	960.5	959.6	958.8	958.2	958.1	958.4	959	960.4	961.7	962.8	963.4	964.1	964.4	963.3	961.1	962	962.9	962.1	960.7	960.3	960.1	960.2	960.3	960.6
959.6	959.1	958.9	958	957.3	956.8	956.9	957.2	957.7	958.8	959.9	961	961.6	962.3	962.6	961.3	962.1	962.8	961.7	960.2	959	959	959.2	959.6	959.7
958.5	958	957.6	957.3	956.4	955.8	955.5	955.6	955.8	956.1	957.3	958.4	959.6	960.4	961.1	961.2	962	962.7	961.4	959.6	958.3	957.4	957.7	958.1	958.6
957.7	956.9	956.5	956.1	955.6	954.8	954.4	954.1	954.1	954.3	954.7	956.1	957.5	958.9	959.8	960.3	961.7	962.2	961	959	957.4	956.5	955.8	956.1	956.4
957.1	956.3	955.7	955.1	954.4	954.1	953.4	952.9	952.6	952.6	952.9	953.7	955.5	957.2	958.8	959.6	960.7	961.4	960.1	958.3	956.6	955.1	954.1	953.5	953.8
956.6	955.8	955.3	954.3	953.4	953.1	953	952.5	952.2	952	952	952.5	953.4	955.6	957.7	959.2	959.8	959.8	959	957.3	955.5	953.7	952.4	951.6	951
956.5	955.5	955.1	953.7	952.4	952	952	952.1	951.8	951.5	951.5	951.9	952.6	953.9	956.6	958	958.7	958.2	957.1	955.8	954	952.4	950.9	949.8	948.9
956.6	955.6	954.5	952.9	951.6	951	950.9	951	951.3	951.1	951	951.2	951.8	952.9	954.6	956.5	956.9	956.5	955	953.6	952.4	950.9	949.5	948.1	947
956.7	955.8	954	951.8	950.7	950.1	949.8	950	950.2	950.5	950.5	950.6	951.1	951.9	953.4	954.1	954.4	953.8	952.8	951.3	950	949.1	947.8	946.5	945.1
957.4	955.9	953.5	951	949.6	949	948.9	948.9	949.1	949.4	949.8	950	950.3	951	952.2	952.6	951.7	951.1	950	948.9	947.6	946.7	946.1	944.8	943.4
958.1	956.5	953.1	950.2	948.8	947.8	947.8	947.9	948	948.3	948.6	949.2	949.5	950	951	951.1	950	948.2	947.1	946	945.1	944.2	944.6	945.2	944.6
958.8	957	953.2	949.5	948	946.9	946.5	946.8	947	947.1	947.4	947.9	948.6	949	949.8	949.7	948.2	946.2	944.1	943	942.2	945	946.7	947.5	947.6
958.2	957	953.1	949.5	947.1	946.2	945.6	945.5	945.8	946	946.2	946.6	947.1	947.9	948.5	948.3	946.6	944.3	942	941.3	944.1	946.6	948.6	949.6	949.8
957.5	955.6	952.8	949.3	947	945.5	945.6	945.4	945.1	945.3	945.6	945.8	946.5	947.5	948	946.8	945	942.6	942.3	944.4	946.2	948.3	950.1	951.4	951.8
956.7	954.2	951.2	949	946.8	947	946.3	945.8	945.3	945	945.3	945.7	946.4	947.8	949.2	947.3	944.4	943.6	945	947.1	948.9	950.2	951.6	952.8	953.7
955.5	952.7	949.6	947.4	947.2	948.6	948.1	946.5	945.8	945.4	945.3	945.9	946.9	948.5	950.5	948.7	946.6	946.1	947.6	949.7	951.5	952.8	953.3	954.3	955
953.7	951	947.9	945.7	947.9	950.5	950	948.4	946.9	946.3	946.1	946.5	947.8	949.8	951.4	949.8	948.1	948.4	950	952.2	954	955.2	955.8	955.7	956.2
951.5	948.9	946	943.9	948.3	951	952.1	950.4	949	947.8	947.7	948.2	949.3	951.7	952.4	950.8	949.5	950.1	952.4	954.6	956.5	956.9	956.9	956.5	955.9
949.8	946.5	943.8	943.5	948.6	951.4	952.9	952.5	951.3	950.4	949.8	950.6	952.1	953.9	953.4	951.8	950.6	951.5	954.1	957	957.8	958.1	958	957.4	956.5
948.1	944.6	941.2	944.1	949	951.7	953.3	953.5	953.6	953.1	953.2	953.7	955.1	955.1	954.4	952.9	951.7	952.7	955.6	957.8	959.2	959.4	959.1	958.4	957.2
946.6	942.7	939.2	945	949.7	952.2	953.7	954.7	954.8	955.8	956.3	956	955.7	956	955.6	954	953	954	956.3	958.5	960.1	960.9	960.4	959.4	958
945.1	940.9	941	946.7	950.6	953	954.2	955.1	956.1	957.1	957.9	957.5	957.1	956.9	956.8	955.4	954.2	955.1	957	959.2	960.9	961.9	961.9	960.7	958.9
943.6	939.1	942.8	948.4	952.2	953.9	955	955.7	956.5	957.4	958.3	959.2	958.9	958.5	957.5	956.3	955.3	955.6	957.5	959.9	961.7	962.8	963	962.2	960.1
942.1	938.8	944.4	950	953.8	955.5	955.9	956.5	957.1	957.9	958.9	959.8	960.7	960	958.9	956.9	955.9	956.2	958	960.5	962.5	963.7	964	963.3	961.7
939.7	940.3	945.9	951.5	955.3	956.8	957.5	957.6	958.3	959	959.7	960.4	961.2	961.7	960.4	958.1	956.3	956.7	958.6	961.1	963.3	965.1	965.8	965.6	964.5
937.4	941	947.3	952.9	956.1	957.7	958.7	959.2	959.4	960	960.5	960.9	961.5	962	961.9	959.4	957.3	957	959.2	962.2	965.5	967.1	967.6	967.3	966.7
936.3	941.7	947.9	954.2	956.2	958.2	959.6	960.4	960.8	960.9	961.2	961.3	961.7	962.2	962.2	960.8	958.4	958.1	959.8	964.5	967.8	969.1	969.4	969	968.4
937	942.3	948.6	953.9	956	958.3	960.1	961.3	961.9	962	961.7	961.7	961.8	962.1	962.2	961	959.7	959.3	961.4	966.3	969.7	971.2	971.4	970.9	970.2
937.9	943	949.3	952.7	955	958	960.2	961.8	962.7	962.9	962.5	961.8	961.8	961.9	961.9	960.8	959.7	960.7	963.7	968.5	971.2	973.2	973.7	973.2	972.3
938.9	943.9	950.2	951.3	953.7	957	960	962	963.2	963.7	963.2	962.3	961.5	961.5	961.4	960.3	959.4	960.9	966.3	970.6	973.3	974.9	975.9	975.8	974.9
940.6	944.9	950.3	949.9	952.3	955.8	959.1	961.9	963.4	964.1	963.8	962.7	961.7	960.9	960.6	959.5	958.5	960.5	967.2	972.5	975.5	977.2	978	978.4	978
942.4	946.5	948.7	948.2	950.9	954.5	958	961	963.3	964.3	964.1	963.2	961.8	960.8	959.7	958.5	957.3	959.4	967.2	973.2	977.8	979.8	980.8	981	980.9
944.2	948.2	947.6	946.5	949.4	953.2	956.8	960	962.5	964.1	964.2	963.4	962.2	960.7	959.3	957.3	955.9	957.9	966.5	973.4	979.1	982.6	981.1	980.2	979.7
946.2	950	946.6	945.4	947.8	951.9	955.6	958.9	961.6	963.4	964.3	963.9	963.2	962.3	960.4	956.6	954.3	957.2	965.9	973.2	980.3	981.1	980.6	980	979.6
948.2	950.2	945.6	944.4	946.9	951.3	955.8	958.9	961.5	963.4	964.2	964.4	964.1	963.6	962.2	957.9	954.1	957.9	965.9	973.4	981.3	980.5	979.9	980	979.8
950.2	949.5	945	943.6	946.3	953.5	957	959.7	961.8	963.3	964	964.2	964.5	964.4	963.5	959.9	956.2	959.6	966.8	974.7	981.4	980.9	980.1	979.8	980.3
951.4	948.7	944.3	943.3	948.5	955.6	958.9	960.6	962.3	963.5	963.9	964	964.2	964.7	964.3	961.4	958.4	961.5	968.8	977.1	981.8	982.3	981.5	980.7	980.5
951.3	947.3	943.7	943.1	951.3	957.7	960.7	962.2	963	963.9	964.1	964	964.1	964.5	964.7	962.4	960	963.6	971.1	980.7	982.6	984.1	984	982.8	981.8
949.9	945.6	942.3	943.1	954.1	960.1	962.5	963.8	964.5	964.6	964.5	964.2	964.2	964.5	964.5	962.8	961.1	965.2	973.4	982.1	982.7	983.9	985.2	986.2	984.7
947.2	943.9	940.9	943.6	957	962.5	964.7	965.5	966.1	966.1	965.3	964.8	964.6	964.7	964.6	962.8	961.7	966.3	975.2	982.9	983	984.3	985.2	986.1	987
944.5	941.7	939.6	944.3	958.7	965.2	967	967.6	967.8	967.7	966.9	965.8	965.4	965.3	965	962.9	961.7	966.9	976.7	982.7	983.5	984.9	985.8	986.4	987.1
941.8	939.5	937.9	943.6	959.4	966.9	969.6	970	969.9	969.5	968.7	967.6	966.5	966.3	965.8	963.5	962	967	977.9	982.4	983.8	985.6	986.6	987.2	987.6
939.9	937.4	936.2	943.6	959.3	968	971.4	972.6	972.4	971.8	970.7	969.6	968.6	967.6	966.9	964.4	962.8	967.6	978.3	981.9	984	986.1	987.4	988	988.4
938.2	936.1	934.5	945.7	959.6	968.6	972.8	974.6	975.2	974.5	973.3	971.9	970.9	969.9	968.5	965.8	964	968.5	978.2	981	984.1	986.6	988	988.9	988.5
936.7	934.9	935	948.9	961.7	969.5	974.1	976.3	977.3	977.5	976.3	974.9	973.6	972.6	971.2	967.5	965.6	969.7	977.8	980.2	983.8	987	988.6	988.6	987.8
935.6	934	938.6	953.1	964.9	971.4	975.1	978.1	979.4	980	979.7	978.3	977	975.8	974	970.2	967.3	970.9	976.8	979.7	983.5	987	988.7	987.8	987
934.7	933.4	941.9	957.1	968.9	974.2	976.8	979	981.8	982.7	982.7	982.2	980.9	978.9	976.6	972.7	969.8	972.3	976.1	979.4	983.4	987.1	987.4	986.8	986
934.1	935	945.5	960.9	972.7	975.3	976.5	978.2	980	982	983.2	983.3	982.7	980.9	979.3	975.2	972.2	974.5	975.8	979.3	983.4	987.1	986.2	985.4	985
933.3	938.9	949.4	965	973.7	975.8	976.7	977.3	978.6	980	981.6	982.4	982.4	981.6	979.9	978.1	974.7	976	976.3	979.4	983.5	986.7	985	984.1	983.4
936.2	942	953.6	969.3	974.9	976.6	977.4	977.7	977.9	978.8	979.8	981	981.6	981.5	980.8	979	977	976.3	976.9	980.2	983.8	985.7	984	982.7	981.9
938.6	944.7	956.9	972.2	976.3	978	978.4	978.5	978.5	978.3	978.7	979.4	980.4	980.8	980.7	979.9	977.8	977.1	977.6	981	984.7	984.8	983	981.7	980.4
941.4	946.9	959.5	972.7	977.9	979.5	979.9	979.6	979.4	979	978.4	978.4	978.9	979.7	980.1	979.8	978.8	978	978.6	981.9	985.6	984.4	982	980.6	979.2
945	949.4	961.3	973	978.3	981.1	981.4	981.2	980.5	979.9	979.1	978.2	978	978.3	979	979.2	978.8	979	979.6	983	986.5	983.9	981.6	979.5	978
949.3	952.5	963.2	972.9	978.5	981.5	983	982.8	982.1	981.2	980.2	979	977.8	977.5	977.6	978.1	978.2	979.1	980.6	984.1	987	983.4	981.1	979	976.9
954.7	956.3	964.5	972	974.6	978.4	982.8	984.3	983.7	982.7	981.4	980	978.7	977.3	976.8	976.6	977	978.6	980.7	985.1	986.7	983.2	980.6	978.5	976.3
960.8	961.1	965.5	969.7	970.3	973.2	978.1	982.7	985.2	984.3	982.9	981.2	979.7	978.1	976.6	975.7	975.4	977.6	980.4	985.4	986.4	982.9	980.4	978	975.8
967	965.2	966.5	968.4	967	968.4	972.6	977.8	981.8	984.5	984.4	982.7	980.8	979	977.4	975.5	974.5	976.1	979.6	985.4	985.3	982.5	980	977.8	975.3
970.8	968.9	968.2	968	964.5	962.5	964.9	969.6	974.9	979.7	982.1	982	981.1	979.8	978.2	976.2	974.2	975.2	978.2	984.9	984.1	981.2	979.5	977.4	975
974.3	972.6	970.3	967.8	960.2	956.6	958.2	962.1	966.7	971.7	976.3	979	978.5	977.5	976.6	976.7	974.9	974.9	975.5	980.2	982.6	979.8	978.2	976.8	974.6
977.5	975.8	972	966.2	955.2	951.8	952.7	955.7	959.4	963.7	968.5	972.9	975.3	974.7	974.2	974.3	973.4	972.9	971.5	974.8	976.6	978.1	976.5	975.4	973.9
980	978.4	972.9	961.3	950.8	947.4	948.2	950.5	953.3	956.6	960.5	965	969.3	971.4	971.4	972	971	970.3	968.5	970.1	970.7	974.1	974.7	973.7	972.4
982.2	978.3	970.9	956.5	946.7	946.8	946.7	946.5	948.3	950.7	953.6	957.2	961.4	965.7	968	969.2	968.6	967.7	965.4	964.5	965	969	971	971.7	970.6
979.8	976.8	964.4	952.2	946.4	946.3	946.5	946.5	946.5	946.5	947.8	950.2	953.5	957.7	962.8	965.9	965.8	965	962.2	958.9	960.2	964.1	966.5	967.8	968.2

## Sheet: lat (2)
lat13022300	lat13022301	lat13022302	lat13022303	lat13022304	lat13022305	lat13022306	lat13022307	lat13022308	lat13022309	lat13022310	lat13022311	lat13022312	lat13022313	lat13022314	lat13022315	lat13022316	lat13022317	lat13022318	lat13022319	lat13022320	lat13022321	lat13022322	lat13022323	lat13022324
22.2	22.2	22.2	22.2	22.2	22.2	22.2	22.2	22.2	22.2	22.2	22.2	22.2	22.2	22.2	22.2	22.2	22.2	22.2	22.2	22.2	22.2	22.2	22.2	22.2
22.351	22.345	22.346	22.346	22.336	22.314	22.292	22.283	22.286	22.289	22.287	22.283	22.28	22.28	22.285	22.29	22.288	22.279	22.269	22.272	22.288	22.304	22.319	22.332	22.345
22.511	22.496	22.49	22.489	22.478	22.447	22.406	22.377	22.37	22.373	22.371	22.365	22.359	22.357	22.363	22.375	22.381	22.373	22.356	22.35	22.368	22.398	22.426	22.45	22.472
22.677	22.654	22.639	22.63	22.617	22.586	22.536	22.489	22.463	22.455	22.451	22.442	22.433	22.43	22.435	22.448	22.463	22.467	22.454	22.441	22.449	22.479	22.518	22.553	22.582
22.834	22.814	22.79	22.772	22.752	22.719	22.67	22.615	22.571	22.544	22.528	22.517	22.505	22.5	22.505	22.518	22.538	22.554	22.555	22.546	22.545	22.564	22.601	22.643	22.68
22.975	22.964	22.942	22.915	22.886	22.848	22.799	22.744	22.692	22.646	22.614	22.594	22.583	22.575	22.578	22.593	22.614	22.637	22.652	22.655	22.655	22.665	22.69	22.728	22.769
23.105	23.101	23.087	23.06	23.021	22.975	22.922	22.867	22.815	22.762	22.714	22.682	22.667	22.659	22.657	22.669	22.693	22.721	22.745	22.758	22.768	22.777	22.791	22.817	22.854
23.234	23.232	23.224	23.203	23.162	23.107	23.046	22.986	22.933	22.881	22.828	22.783	22.757	22.745	22.742	22.748	22.769	22.801	22.835	22.86	22.877	22.891	22.901	22.916	22.941
23.37	23.363	23.356	23.341	23.306	23.249	23.178	23.108	23.05	22.995	22.943	22.895	22.858	22.836	22.83	22.841	22.859	22.89	22.934	22.97	22.995	23.012	23.022	23.029	23.041
23.51	23.499	23.488	23.474	23.444	23.393	23.32	23.241	23.173	23.11	23.057	23.008	22.966	22.937	22.936	22.959	22.985	23.014	23.058	23.101	23.132	23.151	23.159	23.162	23.162
23.651	23.641	23.625	23.607	23.578	23.532	23.465	23.384	23.307	23.236	23.177	23.124	23.081	23.062	23.079	23.113	23.147	23.179	23.216	23.253	23.282	23.301	23.307	23.305	23.3
23.788	23.783	23.768	23.745	23.712	23.666	23.604	23.529	23.45	23.371	23.305	23.248	23.207	23.215	23.257	23.299	23.336	23.37	23.404	23.429	23.446	23.459	23.46	23.452	23.441
23.924	23.924	23.912	23.888	23.851	23.801	23.739	23.668	23.595	23.515	23.442	23.379	23.349	23.383	23.445	23.502	23.546	23.58	23.611	23.632	23.636	23.633	23.625	23.608	23.591
24.064	24.065	24.056	24.035	23.996	23.94	23.874	23.803	23.735	23.66	23.587	23.52	23.501	23.55	23.622	23.712	23.779	23.816	23.841	23.857	23.855	23.837	23.809	23.781	23.754
24.212	24.211	24.202	24.182	24.144	24.086	24.014	23.939	23.871	23.8	23.732	23.667	23.653	23.704	23.796	23.929	24.032	24.082	24.102	24.108	24.101	24.076	24.028	23.975	23.935
24.367	24.363	24.352	24.332	24.293	24.236	24.161	24.08	24.007	23.936	23.872	23.812	23.798	23.837	23.971	24.153	24.286	24.359	24.387	24.387	24.369	24.339	24.284	24.205	24.137
24.52	24.522	24.509	24.486	24.446	24.387	24.312	24.227	24.148	24.073	24.008	23.944	23.924	23.956	24.155	24.377	24.531	24.627	24.676	24.682	24.658	24.618	24.554	24.462	24.372
24.664	24.68	24.671	24.645	24.603	24.542	24.465	24.379	24.297	24.215	24.146	24.068	24.031	24.077	24.35	24.587	24.764	24.886	24.96	24.986	24.966	24.918	24.84	24.733	24.628
24.801	24.829	24.832	24.811	24.765	24.701	24.621	24.533	24.449	24.364	24.288	24.191	24.129	24.211	24.544	24.786	24.989	25.136	25.23	25.273	25.269	25.226	25.144	25.021	24.899
24.944	24.973	24.987	24.975	24.933	24.866	24.782	24.691	24.604	24.517	24.438	24.316	24.224	24.358	24.718	24.977	25.213	25.374	25.474	25.529	25.54	25.513	25.439	25.313	25.183
25.103	25.121	25.134	25.132	25.099	25.035	24.947	24.852	24.763	24.672	24.591	24.446	24.318	24.509	24.872	25.167	25.429	25.59	25.698	25.768	25.795	25.78	25.715	25.591	25.46
25.271	25.279	25.281	25.28	25.257	25.202	25.117	25.018	24.924	24.831	24.746	24.579	24.412	24.657	25.011	25.36	25.619	25.786	25.917	26.013	26.06	26.054	25.993	25.867	25.73
25.435	25.441	25.436	25.427	25.405	25.36	25.285	25.188	25.09	24.993	24.904	24.714	24.506	24.791	25.15	25.537	25.782	25.974	26.142	26.269	26.332	26.331	26.276	26.151	26.011
25.59	25.601	25.595	25.579	25.551	25.508	25.443	25.356	25.26	25.157	25.064	24.853	24.6	24.904	25.298	25.684	25.931	26.169	26.376	26.516	26.586	26.588	26.539	26.422	26.292
25.737	25.751	25.749	25.733	25.701	25.653	25.59	25.514	25.427	25.326	25.227	24.996	24.698	24.996	25.447	25.795	26.08	26.377	26.604	26.743	26.817	26.83	26.781	26.668	26.548
25.881	25.894	25.895	25.882	25.851	25.8	25.733	25.66	25.584	25.493	25.394	25.14	24.803	25.081	25.59	25.895	26.249	26.587	26.812	26.949	27.038	27.068	27.028	26.909	26.785
26.03	26.035	26.034	26.024	25.996	25.947	25.879	25.802	25.729	25.649	25.559	25.284	24.908	25.17	25.716	26.007	26.443	26.79	27.006	27.147	27.248	27.296	27.272	27.159	27.027
26.182	26.18	26.173	26.161	26.135	26.088	26.022	25.945	25.87	25.793	25.713	25.424	25.009	25.267	25.819	26.153	26.655	26.984	27.2	27.348	27.449	27.501	27.495	27.402	27.278
26.333	26.329	26.316	26.299	26.271	26.226	26.161	26.086	26.01	25.931	25.854	25.555	25.105	25.37	25.899	26.336	26.865	27.175	27.396	27.549	27.645	27.69	27.686	27.615	27.513
26.478	26.475	26.462	26.44	26.408	26.362	26.298	26.224	26.149	26.069	25.988	25.675	25.197	25.478	25.972	26.531	27.067	27.366	27.582	27.737	27.83	27.87	27.86	27.797	27.717
26.617	26.616	26.605	26.583	26.548	26.498	26.433	26.36	26.286	26.206	26.124	25.791	25.285	25.586	26.061	26.716	27.267	27.554	27.753	27.905	27.999	28.047	28.032	27.963	27.889
26.752	26.75	26.741	26.724	26.689	26.637	26.57	26.496	26.421	26.342	26.258	25.908	25.373	25.689	26.174	26.896	27.477	27.739	27.914	28.053	28.158	28.221	28.208	28.132	28.05
26.882	26.879	26.871	26.857	26.827	26.777	26.708	26.632	26.557	26.477	26.392	26.023	25.466	25.787	26.305	27.084	27.681	27.921	28.07	28.196	28.313	28.389	28.384	28.308	28.216
27.008	27.004	26.995	26.982	26.957	26.913	26.847	26.77	26.693	26.613	26.525	26.138	25.562	25.88	26.445	27.281	27.858	28.085	28.226	28.347	28.469	28.549	28.553	28.483	28.389
27.132	27.126	27.116	27.103	27.08	27.041	26.982	26.909	26.831	26.75	26.66	26.255	25.656	25.97	26.584	27.483	28	28.224	28.37	28.503	28.629	28.706	28.71	28.649	28.561
27.254	27.245	27.234	27.221	27.199	27.162	27.108	27.042	26.97	26.888	26.797	26.376	25.747	26.056	26.715	27.681	28.125	28.343	28.494	28.656	28.788	28.862	28.861	28.802	28.722
27.373	27.363	27.35	27.336	27.315	27.279	27.228	27.167	27.102	27.026	26.933	26.501	25.836	26.142	26.835	27.865	28.255	28.455	28.604	28.8	28.943	29.014	29.009	28.948	28.87
27.495	27.478	27.464	27.45	27.428	27.394	27.345	27.286	27.226	27.158	27.068	26.627	25.927	26.229	26.942	28.031	28.386	28.568	28.707	28.94	29.095	29.165	29.156	29.092	29.01
27.624	27.597	27.577	27.562	27.54	27.507	27.459	27.403	27.345	27.281	27.197	26.755	26.017	26.318	27.041	28.183	28.513	28.68	28.808	29.073	29.247	29.32	29.305	29.236	29.148
27.76	27.723	27.694	27.673	27.651	27.618	27.572	27.517	27.462	27.4	27.319	26.879	26.109	26.408	27.144	28.328	28.632	28.786	28.905	29.197	29.393	29.477	29.458	29.383	29.288
27.891	27.858	27.819	27.789	27.762	27.729	27.683	27.63	27.577	27.518	27.437	26.995	26.2	26.5	27.255	28.467	28.744	28.885	28.995	29.316	29.531	29.627	29.612	29.532	29.431
28.006	27.989	27.954	27.915	27.879	27.841	27.795	27.742	27.691	27.635	27.555	27.103	26.285	26.587	27.374	28.599	28.848	28.975	29.08	29.432	29.664	29.768	29.759	29.683	29.576
28.109	28.107	28.087	28.051	28.006	27.958	27.907	27.855	27.804	27.75	27.673	27.207	26.366	26.667	27.487	28.723	28.944	29.06	29.162	29.545	29.792	29.903	29.897	29.827	29.723
28.205	28.212	28.209	28.188	28.145	28.089	28.028	27.97	27.919	27.866	27.791	27.31	26.444	26.738	27.581	28.831	29.031	29.139	29.244	29.655	29.913	30.03	30.029	29.962	29.863
28.301	28.311	28.317	28.314	28.287	28.233	28.162	28.094	28.038	27.985	27.91	27.412	26.522	26.805	27.657	28.918	29.107	29.212	29.324	29.763	30.028	30.15	30.155	30.093	29.995
28.397	28.41	28.419	28.425	28.416	28.379	28.312	28.234	28.168	28.109	28.032	27.516	26.596	26.869	27.714	28.988	29.168	29.274	29.401	29.866	30.139	30.263	30.273	30.217	30.123
28.486	28.508	28.52	28.53	28.531	28.512	28.463	28.389	28.313	28.243	28.158	27.623	26.667	26.93	27.752	29.046	29.217	29.323	29.471	29.963	30.247	30.371	30.381	30.332	30.246
28.566	28.6	28.62	28.633	28.638	28.63	28.6	28.545	28.47	28.388	28.29	27.732	26.735	26.983	27.769	29.099	29.263	29.365	29.534	30.051	30.356	30.476	30.483	30.437	30.358
28.64	28.684	28.715	28.735	28.744	28.739	28.721	28.686	28.627	28.543	28.432	27.845	26.799	27.023	27.773	29.154	29.313	29.408	29.591	30.129	30.455	30.582	30.583	30.535	30.46
28.717	28.765	28.804	28.833	28.847	28.846	28.832	28.809	28.768	28.696	28.582	27.967	26.867	27.048	27.768	29.208	29.369	29.457	29.652	30.193	30.531	30.677	30.686	30.632	30.556
28.8	28.848	28.892	28.926	28.947	28.952	28.941	28.922	28.891	28.835	28.731	28.096	26.944	27.072	27.759	29.262	29.428	29.516	29.722	30.255	30.582	30.744	30.776	30.733	30.652
28.884	28.932	28.979	29.019	29.043	29.051	29.045	29.032	29.004	28.956	28.865	28.223	27.031	27.108	27.755	29.322	29.489	29.579	29.808	30.323	30.621	30.781	30.838	30.821	30.75
28.965	29.014	29.063	29.106	29.134	29.143	29.14	29.132	29.11	29.063	28.982	28.336	27.115	27.156	27.763	29.401	29.555	29.645	29.898	30.393	30.661	30.803	30.867	30.879	30.837
29.037	29.091	29.142	29.187	29.218	29.231	29.229	29.221	29.204	29.161	29.085	28.436	27.181	27.2	27.78	29.511	29.641	29.714	29.977	30.464	30.701	30.825	30.88	30.905	30.893
29.103	29.16	29.215	29.262	29.296	29.312	29.313	29.305	29.288	29.247	29.178	28.525	27.231	27.226	27.799	29.637	29.745	29.795	30.044	30.539	30.75	30.85	30.894	30.914	30.918
29.164	29.223	29.28	29.331	29.367	29.387	29.392	29.385	29.366	29.325	29.258	28.608	27.271	27.234	27.815	29.757	29.859	29.89	30.123	30.624	30.815	30.889	30.912	30.924	30.925
29.221	29.28	29.339	29.393	29.432	29.456	29.464	29.462	29.444	29.399	29.331	28.683	27.309	27.232	27.83	29.864	29.973	29.999	30.223	30.725	30.903	30.951	30.946	30.939	30.933
29.274	29.334	29.394	29.449	29.492	29.518	29.53	29.532	29.518	29.474	29.403	28.752	27.344	27.227	27.85	29.964	30.079	30.113	30.338	30.836	31.007	31.038	31.005	30.97	30.946
29.322	29.384	29.445	29.501	29.546	29.575	29.59	29.596	29.587	29.547	29.476	28.814	27.374	27.217	27.884	30.067	30.182	30.222	30.458	30.956	31.119	31.143	31.091	31.027	30.976
29.365	29.43	29.493	29.55	29.596	29.628	29.646	29.655	29.649	29.614	29.547	28.869	27.394	27.205	27.93	30.184	30.291	30.328	30.575	31.079	31.239	31.254	31.193	31.111	31.031
29.404	29.472	29.537	29.596	29.644	29.677	29.697	29.708	29.706	29.675	29.613	28.92	27.402	27.19	27.998	30.321	30.421	30.442	30.692	31.208	31.367	31.375	31.304	31.213	31.114
29.441	29.511	29.579	29.64	29.688	29.724	29.746	29.759	29.758	29.73	29.672	28.971	27.411	27.171	28.09	30.481	30.576	30.581	30.824	31.344	31.5	31.503	31.423	31.322	31.215
29.481	29.551	29.62	29.683	29.732	29.768	29.792	29.807	29.808	29.781	29.725	29.021	27.439	27.161	28.205	30.66	30.754	30.747	30.985	31.495	31.636	31.636	31.551	31.441	31.323
29.522	29.592	29.663	29.728	29.777	29.812	29.836	29.853	29.856	29.831	29.776	29.068	27.487	27.169	28.328	30.855	30.949	30.937	31.175	31.668	31.782	31.769	31.683	31.567	31.441
29.563	29.635	29.708	29.775	29.826	29.86	29.882	29.898	29.902	29.878	29.824	29.113	27.542	27.196	28.445	31.06	31.155	31.139	31.382	31.864	31.952	31.913	31.814	31.698	31.566
29.6	29.678	29.756	29.826	29.88	29.914	29.932	29.945	29.948	29.925	29.872	29.154	27.587	27.223	28.556	31.27	31.365	31.348	31.59	32.071	32.146	32.081	31.957	31.829	31.696
29.635	29.717	29.802	29.879	29.937	29.973	29.99	29.998	29.997	29.972	29.919	29.194	27.621	27.23	28.657	31.483	31.576	31.558	31.799	32.279	32.352	32.273	32.124	31.971	31.826
29.667	29.752	29.845	29.932	29.998	30.034	30.05	30.056	30.05	30.019	29.965	29.233	27.649	27.218	28.744	31.693	31.787	31.768	32.008	32.49	32.559	32.478	32.316	32.138	31.968
29.699	29.785	29.882	29.98	30.056	30.092	30.107	30.112	30.103	30.068	30.009	29.269	27.675	27.195	28.818	31.9	31.995	31.977	32.217	32.703	32.769	32.684	32.52	32.329	32.135
29.729	29.815	29.916	30.022	30.105	30.145	30.161	30.165	30.156	30.118	30.055	29.304	27.699	27.171	28.888	32.103	32.2	32.184	32.427	32.917	32.981	32.893	32.725	32.533	32.326
29.755	29.844	29.948	30.059	30.147	30.191	30.211	30.217	30.207	30.168	30.101	29.338	27.723	27.145	28.963	32.302	32.399	32.387	32.634	33.127	33.188	33.103	32.934	32.738	32.529
29.775	29.869	29.976	30.093	30.182	30.229	30.253	30.264	30.255	30.216	30.148	29.372	27.747	27.111	29.049	32.498	32.592	32.582	32.833	33.319	33.378	33.304	33.142	32.946	32.734
29.786	29.887	30	30.12	30.212	30.262	30.29	30.305	30.301	30.263	30.194	29.406	27.774	27.062	29.144	32.695	32.784	32.771	33.02	33.49	33.544	33.482	33.34	33.154	32.942

## Sheet: lon (2)
lonlon13022300	lon13022301	lon13022302	lon13022303	lon13022304	lon13022305	lon13022306	lon13022307	lon13022308	lon13022309	lon13022310	lon13022311	lon13022312	lon13022313	lon13022314	lon13022315	lon13022316	lon13022317	lon13022318	lon13022319	lon13022320	lon13022321	lon13022322	lon13022323	lon13022324
114.2	114.2	114.2	114.2	114.2	114.2	114.2	114.2	114.2	114.2	114.2	114.2	114.2	114.2	114.2	114.2	114.2	114.2	114.2	114.2	114.2	114.2	114.2	114.2	114.2
114.409	114.414	114.405	114.396	114.388	114.377	114.366	114.368	114.385	114.403	114.418	114.427	114.436	114.445	114.455	114.465	114.473	114.475	114.477	114.482	114.496	114.509	114.511	114.506	114.502
114.592	114.616	114.61	114.59	114.572	114.555	114.535	114.526	114.546	114.583	114.62	114.646	114.666	114.684	114.702	114.721	114.739	114.749	114.754	114.758	114.77	114.791	114.8	114.795	114.785
114.735	114.78	114.792	114.775	114.746	114.723	114.701	114.685	114.693	114.734	114.794	114.846	114.884	114.913	114.938	114.963	114.99	115.013	115.027	115.03	115.034	115.047	115.058	115.056	115.043
114.838	114.894	114.927	114.929	114.906	114.877	114.854	114.837	114.838	114.868	114.934	115.015	115.086	115.134	115.169	115.199	115.23	115.262	115.29	115.3	115.295	115.294	115.294	115.29	115.277
114.906	114.961	115.009	115.034	115.033	115.012	114.986	114.971	114.973	114.997	115.057	115.155	115.264	115.346	115.398	115.434	115.468	115.504	115.541	115.562	115.558	115.544	115.526	115.509	115.493
114.954	115.006	115.057	115.097	115.116	115.118	115.104	115.089	115.092	115.118	115.182	115.285	115.42	115.541	115.625	115.676	115.71	115.746	115.788	115.817	115.819	115.801	115.767	115.73	115.7
114.997	115.049	115.103	115.145	115.175	115.195	115.203	115.195	115.198	115.229	115.302	115.418	115.565	115.715	115.838	115.92	115.967	116.001	116.041	116.073	116.081	116.065	116.022	115.966	115.916
115.041	115.095	115.151	115.196	115.228	115.259	115.281	115.29	115.299	115.327	115.409	115.541	115.708	115.878	116.035	116.158	116.236	116.28	116.316	116.345	116.353	116.34	116.295	116.227	116.155
115.088	115.144	115.2	115.246	115.282	115.316	115.349	115.372	115.396	115.426	115.509	115.65	115.839	116.038	116.228	116.392	116.51	116.583	116.624	116.644	116.642	116.624	116.579	116.507	116.422
115.14	115.193	115.25	115.295	115.332	115.37	115.409	115.442	115.481	115.525	115.613	115.755	115.957	116.195	116.434	116.636	116.79	116.892	116.949	116.962	116.943	116.909	116.857	116.786	116.7
115.198	115.243	115.298	115.342	115.377	115.418	115.463	115.503	115.554	115.612	115.716	115.865	116.08	116.361	116.647	116.885	117.06	117.176	117.247	117.27	117.244	117.191	117.123	117.047	116.965
115.255	115.294	115.342	115.383	115.419	115.458	115.506	115.555	115.614	115.686	115.804	115.969	116.211	116.533	116.853	117.119	117.309	117.427	117.504	117.543	117.53	117.471	117.384	117.291	117.206
115.304	115.34	115.382	115.418	115.452	115.492	115.541	115.594	115.662	115.745	115.878	116.061	116.342	116.696	117.04	117.33	117.54	117.665	117.746	117.796	117.803	117.758	117.659	117.541	117.434
115.341	115.379	115.419	115.45	115.48	115.519	115.567	115.621	115.693	115.787	115.932	116.142	116.463	116.841	117.203	117.522	117.764	117.911	117.999	118.051	118.071	118.049	117.966	117.826	117.683
115.37	115.41	115.451	115.481	115.507	115.543	115.588	115.641	115.711	115.809	115.964	116.205	116.566	116.963	117.348	117.701	117.977	118.151	118.255	118.306	118.324	118.317	118.261	118.134	117.978
115.392	115.432	115.475	115.507	115.533	115.566	115.608	115.658	115.724	115.818	115.972	116.244	116.644	117.069	117.497	117.876	118.168	118.364	118.491	118.552	118.568	118.557	118.51	118.408	118.278
115.408	115.449	115.492	115.526	115.553	115.586	115.627	115.675	115.738	115.826	115.969	116.262	116.696	117.168	117.658	118.039	118.334	118.55	118.703	118.788	118.813	118.799	118.746	118.647	118.534
115.418	115.46	115.503	115.537	115.567	115.602	115.642	115.689	115.751	115.836	115.971	116.274	116.735	117.273	117.815	118.186	118.488	118.724	118.901	119.01	119.056	119.048	118.991	118.882	118.768
115.423	115.466	115.509	115.544	115.575	115.611	115.653	115.7	115.761	115.845	115.976	116.293	116.778	117.388	117.95	118.318	118.643	118.901	119.096	119.229	119.295	119.3	119.243	119.127	119.003
115.421	115.468	115.514	115.55	115.58	115.616	115.658	115.706	115.766	115.85	115.98	116.316	116.829	117.513	118.065	118.45	118.804	119.075	119.293	119.454	119.542	119.554	119.501	119.38	119.247
115.417	115.468	115.516	115.555	115.587	115.621	115.661	115.706	115.766	115.849	115.978	116.34	116.889	117.643	118.17	118.591	118.959	119.242	119.486	119.68	119.799	119.825	119.767	119.64	119.5
115.419	115.467	115.517	115.559	115.594	115.63	115.668	115.709	115.765	115.842	115.968	116.356	116.948	117.768	118.283	118.735	119.104	119.407	119.672	119.889	120.036	120.087	120.04	119.909	119.762
115.43	115.471	115.518	115.561	115.599	115.638	115.678	115.718	115.769	115.838	115.955	116.363	116.999	117.875	118.412	118.872	119.248	119.574	119.852	120.068	120.228	120.306	120.286	120.171	120.025
115.449	115.483	115.524	115.565	115.603	115.644	115.687	115.729	115.779	115.842	115.95	116.363	117.04	117.953	118.546	118.995	119.398	119.744	120.01	120.221	120.386	120.483	120.491	120.404	120.274
115.469	115.503	115.538	115.573	115.609	115.65	115.694	115.739	115.792	115.854	115.954	116.364	117.076	118.01	118.674	119.117	119.566	119.909	120.145	120.355	120.531	120.639	120.665	120.603	120.496
115.482	115.523	115.559	115.588	115.618	115.656	115.7	115.746	115.802	115.868	115.967	116.369	117.108	118.065	118.794	119.252	119.748	120.055	120.266	120.481	120.668	120.785	120.818	120.774	120.691
115.488	115.536	115.577	115.607	115.633	115.666	115.707	115.754	115.811	115.88	115.983	116.378	117.136	118.126	118.904	119.416	119.936	120.184	120.378	120.602	120.796	120.917	120.955	120.922	120.857
115.489	115.54	115.588	115.625	115.652	115.68	115.717	115.76	115.819	115.889	115.996	116.39	117.159	118.192	119	119.607	120.111	120.305	120.484	120.71	120.908	121.031	121.07	121.048	120.996
115.485	115.539	115.592	115.635	115.669	115.697	115.729	115.769	115.825	115.897	116.006	116.399	117.179	118.256	119.092	119.808	120.268	120.42	120.58	120.803	121.001	121.125	121.166	121.15	121.11
115.478	115.535	115.59	115.638	115.679	115.714	115.746	115.78	115.832	115.903	116.014	116.404	117.195	118.311	119.189	120.013	120.409	120.524	120.664	120.881	121.078	121.204	121.247	121.235	121.2
115.467	115.526	115.585	115.637	115.682	115.724	115.762	115.796	115.842	115.908	116.018	116.4	117.203	118.353	119.292	120.206	120.54	120.616	120.737	120.952	121.146	121.275	121.319	121.309	121.276
115.451	115.513	115.575	115.631	115.681	115.728	115.772	115.812	115.858	115.917	116.02	116.39	117.197	118.379	119.398	120.37	120.648	120.697	120.805	121.02	121.212	121.339	121.385	121.378	121.345
115.43	115.495	115.56	115.62	115.675	115.727	115.777	115.823	115.873	115.932	116.027	116.376	117.177	118.382	119.496	120.507	120.726	120.761	120.873	121.088	121.271	121.394	121.442	121.439	121.41
115.414	115.475	115.542	115.605	115.664	115.721	115.777	115.828	115.884	115.947	116.038	116.363	117.149	118.363	119.577	120.615	120.772	120.806	120.933	121.151	121.325	121.44	121.486	121.489	121.465
115.411	115.461	115.523	115.588	115.649	115.71	115.771	115.829	115.891	115.959	116.051	116.351	117.118	118.332	119.637	120.694	120.799	120.834	120.973	121.202	121.373	121.48	121.52	121.526	121.509
115.424	115.462	115.512	115.57	115.632	115.695	115.76	115.823	115.892	115.967	116.06	116.339	117.084	118.299	119.679	120.745	120.822	120.85	120.993	121.234	121.41	121.516	121.55	121.553	121.54
115.45	115.481	115.517	115.562	115.616	115.678	115.744	115.811	115.887	115.969	116.066	116.326	117.046	118.265	119.711	120.778	120.838	120.861	121.001	121.248	121.435	121.55	121.582	121.579	121.561
115.482	115.513	115.542	115.571	115.609	115.663	115.728	115.795	115.875	115.964	116.065	116.313	117.006	118.23	119.732	120.806	120.853	120.866	121.002	121.254	121.453	121.578	121.617	121.611	121.584
115.52	115.552	115.581	115.602	115.623	115.659	115.714	115.779	115.859	115.951	116.057	116.297	116.965	118.194	119.745	120.838	120.872	120.871	120.998	121.263	121.473	121.604	121.647	121.645	121.614
115.564	115.595	115.625	115.648	115.66	115.677	115.711	115.766	115.843	115.935	116.041	116.276	116.922	118.159	119.749	120.871	120.897	120.882	120.995	121.279	121.5	121.631	121.674	121.676	121.648
115.612	115.642	115.673	115.698	115.712	115.719	115.732	115.765	115.83	115.919	116.023	116.249	116.873	118.122	119.745	120.896	120.922	120.901	121.002	121.307	121.534	121.665	121.703	121.703	121.678
115.66	115.69	115.719	115.747	115.768	115.777	115.779	115.789	115.831	115.907	116.007	116.217	116.819	118.079	119.734	120.913	120.936	120.921	121.024	121.354	121.581	121.706	121.739	121.732	121.704
115.702	115.731	115.76	115.789	115.816	115.833	115.841	115.841	115.858	115.91	115.994	116.186	116.767	118.026	119.719	120.926	120.942	120.939	121.057	121.424	121.649	121.76	121.78	121.767	121.733
115.736	115.767	115.795	115.821	115.848	115.873	115.895	115.904	115.913	115.941	115.998	116.155	116.719	117.973	119.704	120.944	120.953	120.955	121.092	121.51	121.739	121.83	121.831	121.807	121.768
115.764	115.795	115.824	115.849	115.873	115.897	115.928	115.952	115.974	115.996	116.03	116.137	116.674	117.925	119.693	120.97	120.98	120.979	121.133	121.607	121.843	121.915	121.895	121.854	121.806
115.801	115.817	115.846	115.872	115.894	115.913	115.943	115.977	116.016	116.052	116.082	116.141	116.635	117.883	119.69	121.006	121.022	121.019	121.187	121.716	121.953	122.013	121.975	121.915	121.85
115.86	115.848	115.862	115.888	115.91	115.927	115.953	115.985	116.034	116.087	116.132	116.171	116.605	117.857	119.694	121.053	121.082	121.077	121.263	121.842	122.071	122.119	122.068	121.991	121.909
115.945	115.902	115.887	115.897	115.919	115.938	115.96	115.987	116.034	116.099	116.163	116.216	116.587	117.861	119.712	121.119	121.161	121.156	121.364	121.99	122.202	122.236	122.171	122.081	121.983
116.036	115.983	115.936	115.916	115.922	115.941	115.965	115.988	116.029	116.093	116.171	116.264	116.576	117.897	119.752	121.213	121.263	121.258	121.491	122.16	122.349	122.364	122.285	122.182	122.071
116.11	116.07	116.012	115.96	115.936	115.939	115.963	115.987	116.024	116.082	116.163	116.308	116.568	117.949	119.813	121.349	121.396	121.384	121.643	122.353	122.512	122.503	122.409	122.295	122.17
116.169	116.141	116.095	116.033	115.977	115.95	115.958	115.981	116.018	116.073	116.15	116.34	116.563	117.993	119.883	121.53	121.57	121.542	121.823	122.568	122.697	122.656	122.543	122.417	122.282
116.214	116.197	116.165	116.116	116.052	115.993	115.97	115.976	116.011	116.065	116.139	116.362	116.561	118.026	119.95	121.747	121.789	121.741	122.035	122.8	122.904	122.83	122.689	122.547	122.402
116.25	116.244	116.225	116.191	116.14	116.071	116.016	115.991	116.008	116.059	116.13	116.378	116.557	118.045	120.015	121.988	122.043	121.985	122.284	123.049	123.13	123.027	122.856	122.69	122.531
116.279	116.285	116.277	116.256	116.22	116.164	116.098	116.041	116.025	116.059	116.125	116.387	116.551	118.051	120.081	122.248	122.313	122.257	122.559	123.315	123.375	123.246	123.047	122.853	122.671
116.31	116.321	116.325	116.314	116.29	116.248	116.195	116.127	116.078	116.08	116.127	116.393	116.546	118.043	120.147	122.514	122.589	122.536	122.845	123.594	123.637	123.487	123.263	123.041	122.833
116.35	116.359	116.368	116.367	116.352	116.322	116.283	116.227	116.168	116.136	116.15	116.396	116.544	118.035	120.214	122.784	122.868	122.818	123.13	123.872	123.909	123.744	123.501	123.254	123.02
116.399	116.406	116.412	116.416	116.411	116.388	116.36	116.318	116.271	116.228	116.208	116.415	116.546	118.039	120.288	123.062	123.15	123.099	123.409	124.138	124.177	124.011	123.754	123.49	123.231
116.45	116.462	116.465	116.466	116.464	116.451	116.43	116.398	116.365	116.335	116.303	116.468	116.565	118.057	120.375	123.345	123.433	123.38	123.683	124.381	124.42	124.268	124.017	123.742	123.466
116.497	116.519	116.528	116.526	116.52	116.508	116.496	116.472	116.449	116.431	116.411	116.556	116.616	118.092	120.476	123.624	123.714	123.661	123.955	124.605	124.634	124.497	124.269	124.003	123.717
116.537	116.571	116.591	116.594	116.585	116.568	116.557	116.54	116.525	116.517	116.509	116.656	116.701	118.149	120.585	123.894	123.987	123.939	124.222	124.82	124.828	124.698	124.495	124.253	123.977
116.571	116.616	116.649	116.665	116.659	116.638	116.62	116.604	116.596	116.595	116.597	116.743	116.795	118.227	120.693	124.154	124.247	124.205	124.478	125.029	125.016	124.88	124.691	124.478	124.227
116.597	116.654	116.701	116.729	116.735	116.717	116.694	116.671	116.663	116.668	116.676	116.818	116.871	118.308	120.801	124.401	124.491	124.454	124.717	125.225	125.197	125.056	124.87	124.673	124.452
116.616	116.684	116.744	116.787	116.805	116.798	116.777	116.747	116.731	116.736	116.75	116.884	116.928	118.37	120.904	124.635	124.722	124.688	124.939	125.405	125.366	125.226	125.043	124.851	124.648
116.631	116.704	116.778	116.837	116.87	116.875	116.863	116.835	116.81	116.805	116.818	116.94	116.975	118.413	120.999	124.843	124.934	124.906	125.142	125.57	125.52	125.384	125.21	125.024	124.827
116.648	116.719	116.801	116.876	116.927	116.946	116.945	116.926	116.901	116.886	116.887	116.988	117.016	118.45	121.088	125.012	125.114	125.1	125.319	125.712	125.658	125.527	125.365	125.191	125.001
116.666	116.735	116.818	116.904	116.974	117.01	117.023	117.012	116.996	116.979	116.968	117.033	117.052	118.491	121.178	125.141	125.253	125.261	125.469	125.818	125.767	125.651	125.505	125.346	125.169
116.689	116.751	116.834	116.925	117.008	117.063	117.091	117.092	117.084	117.073	117.059	117.083	117.089	118.536	121.273	125.237	125.355	125.382	125.585	125.89	125.838	125.744	125.625	125.486	125.326
116.724	116.772	116.848	116.943	117.035	117.103	117.146	117.162	117.163	117.158	117.151	117.14	117.135	118.586	121.371	125.309	125.427	125.467	125.666	125.929	125.877	125.801	125.714	125.605	125.466
116.771	116.805	116.867	116.956	117.057	117.136	117.191	117.219	117.233	117.236	117.233	117.198	117.188	118.639	121.478	125.359	125.477	125.525	125.713	125.941	125.887	125.826	125.768	125.693	125.587
116.837	116.851	116.898	116.973	117.074	117.162	117.228	117.268	117.292	117.305	117.308	117.251	117.242	118.697	121.6	125.398	125.509	125.563	125.738	125.928	125.868	125.822	125.79	125.746	125.676
116.928	116.916	116.943	117.004	117.093	117.181	117.258	117.309	117.343	117.365	117.376	117.3	117.291	118.764	121.74	125.437	125.534	125.585	125.75	125.889	125.815	125.787	125.781	125.767	125.73
117.045	117.005	117.005	117.049	117.126	117.203	117.279	117.341	117.387	117.417	117.434	117.345	117.336	118.842	121.895	125.473	125.557	125.602	125.752	125.835	125.739	125.717	125.741	125.758	125.752

## Sheet: p (2)
pp13022300	p13022301	p13022302	p13022303	p13022304	p13022305	p13022306	p13022307	p13022308	p13022309	p13022310	p13022311	p13022312	p13022313	p13022314	p13022315	p13022316	p13022317	p13022318	p13022319	p13022320	p13022321	p13022322	p13022323	p13022324
985.3	985.4	985.5	985.6	985.2	984.7	984.3	983.9	983.5	983	983.3	983.7	984	984.2	984.4	984.6	984.2	983.7	983.2	982.8	982.4	982.1	982.6	983.1	983.6
981.8	982.5	982.6	982.8	983	983	982.9	982.6	982	981.5	981	981.3	981.7	982	982	982.1	982.3	982	981.7	981.1	980.4	979.7	979.1	979.5	979.8
977.1	977.8	978.7	979	979.4	980.1	980.5	980.6	980.2	979.4	978.8	978.4	978.7	978.9	979	978.9	978.9	979.2	979	978.7	977.8	976.6	975.6	974.8	974.9
971.7	972.4	973.2	974.3	975	975.9	977.2	977.8	977.8	977.2	976.4	975.7	975.2	975.4	975.5	975.3	974.9	975.1	975.7	975.6	975	973.9	972.7	971.6	970.4
967.2	966.6	967.4	968.5	970	971.2	972.6	974.1	974.6	974.5	973.7	973.2	973.7	973.9	974.4	974.8	975	975.2	975.7	976.2	975.7	974.9	973.7	972.5	971.3
963.2	962.3	962	963.8	965.2	966.5	967.8	969.4	970.7	971	972	973.1	974.1	974.8	974.9	975.4	975.8	976.2	976.6	977	977.2	976.4	975.4	974.1	973
961.7	960.8	961.4	961.9	963.1	964.5	966.2	967.2	968.5	970.2	971.6	973.2	974.7	975.9	976.5	976.6	977.1	977.7	978.4	978.9	979	978.9	977.8	976.5	975.2
960.9	961.3	961.8	962.2	962.6	963.9	965.2	966.4	967.6	969.2	971.4	973.5	975.5	977.3	978.6	979.3	979.4	980.1	980.5	981	981.2	981.2	981.1	979.8	978.4
961.2	961.6	962	962.2	962.6	963.1	964.7	966.1	967.5	968.6	971	974	976.7	979.1	980.7	981.1	981.2	980.9	981.4	981.9	982.4	982.1	981.7	981.3	980
961.3	961.5	961.8	962.1	962.3	962.8	963.5	965.3	967.1	969	971	974.3	978.1	981	981.9	982.6	983	982.7	981.2	980.4	979.9	979.6	979.3	979	978.7
960.6	961.1	961.3	961.5	961.7	962.1	962.8	963.8	965.9	968.1	970.9	973.9	978.1	980.6	981.3	981.1	980.5	979.6	978.2	976.6	975.9	975.6	975.6	975.6	975.6
959.7	960	960.4	960.5	960.8	961.2	961.8	962.7	963.9	966.3	969.3	973	976.1	977.3	977.4	976.6	976	975.8	975.3	974.6	973.4	972.7	972.1	971.6	971.5
958.6	958.7	958.8	959.2	959.4	959.9	960.6	961.3	962.4	963.8	966.8	970.4	972.9	973	971.9	972.1	973.7	974.6	975	975.1	974.4	972.9	971.7	970.7	969.9
956.4	956.8	956.9	957.2	957.7	958.2	958.9	959.7	960.6	961.8	963.6	966.7	968.4	968	966.6	970.3	974	976.3	977.7	978.5	978.4	977	974.4	972.1	970.4
953.8	954.1	954.5	954.8	955.3	956.1	956.9	957.7	958.6	959.6	960.9	962.3	963.4	962.3	964.9	970.9	976	978.3	979.7	979.4	979.4	980.1	980.8	977.4	973.8
951	951.3	951.6	952.2	952.7	953.5	954.5	955.5	956.3	957.2	958	958.7	958.2	956.9	963.9	968.1	970.4	970.5	971.5	972.1	972.6	973	973.7	974.8	975.4
948.9	948.3	948.6	949.2	950.1	950.8	951.8	953	953.8	954.6	955.1	955.4	954.4	954	960.1	962.1	963.7	966.1	969	971	971.6	971.7	971.3	970.8	970.5
947	946.1	945.5	946.1	947	948.1	949.1	950.2	951.2	952	952.4	952.3	950.9	952.6	955.3	956.1	959.9	966.3	972.1	975.9	977.4	976.7	974.8	972	969.9
945.1	944	943.2	942.9	943.8	944.9	946.3	947.3	948.3	949.2	949.6	949	947.3	950.1	951	951.9	959.5	967.1	972.4	975.2	976.1	977.6	979.5	978.6	974.4
943.4	941.9	940.9	940.5	940.5	941.6	943	944.5	945.3	946.2	946.6	945.4	943.3	947.3	946.7	950.9	959.4	965.4	968.2	970.4	971.8	972.7	973.5	974.9	977.8
944.6	943.8	942.9	942.2	941.1	939.4	939.7	941.1	942.4	943.1	943.4	941.6	939.1	944.2	943.7	952.4	958.9	961.9	965.8	970.5	974	974.7	973.9	972.8	972.4
947.6	946.6	945.6	944.6	943.7	942.2	940.1	938.4	939	940.1	940.2	937.3	934.6	941.2	943.1	953.2	957.5	960.9	967.3	975.1	979.6	981.8	981.2	976.8	973.6
949.8	949.6	948.5	947.4	946.2	944.8	943	940.7	938.7	936.7	937.1	933	929.5	938.7	945.7	953	956.2	962.9	968.9	974.8	979.4	980.7	982.7	982.3	980.4
951.8	951.8	951.4	950.2	948.9	947.3	945.6	943.5	941.1	938.9	936.1	928.7	924.4	936	948	952.5	957.2	963.2	969.1	973.2	974.1	976.4	977.9	979.7	982
953.7	953.8	953.6	953.1	951.8	950.1	948.1	946.2	944	941.4	938.7	924	921	933.3	948.9	951.9	958.7	963.6	969.3	969.9	972.6	975.2	977	977.5	978
955	955.6	955.6	955.3	954.6	953	950.9	948.8	946.8	944.3	941.2	926.2	916.8	933.3	948.8	952.6	959.8	964.7	966	969.1	973.7	977.2	978.5	978.5	977.7
956.2	956.5	956.9	956.9	956.8	955.8	953.8	951.6	949.3	947.1	944.3	928.5	912.5	933.9	948.1	954.6	961.2	964.3	964.7	970.3	976.3	980.5	982	981.2	980.2
955.9	956	956.1	956.4	956.3	956.2	956.2	954.5	952.2	949.7	947.2	931.1	908.8	934.3	947	955.7	963.4	962.2	965.5	972.4	979.6	984.5	986.2	985.3	983.4
956.5	955.4	955.2	955.3	955.6	955.5	955.4	955.4	954.9	952.6	949.8	933.5	911	934.5	945.9	956.9	963	962.7	966.5	974.9	983.2	987.4	987.4	987.6	987.8
957.2	955.8	954.4	954.2	954.2	954.5	954.4	954.3	954.2	953.7	952.7	935.8	912.9	934.6	946.5	959.4	962.5	963.8	967.9	977.1	986.6	987	987.1	987.2	987.3
958	956.3	954.6	953.1	952.9	952.9	953.2	953.1	952.8	952.7	951.5	938.4	914.5	934	947	963.3	963.9	964.9	969.5	979.4	985.9	986	986.5	987	987
958.9	957	954.9	953.1	951.6	951.3	951.3	951.6	951.3	950.9	950.1	941.3	916.2	932.7	946.5	963.1	965.7	966.2	970.8	981	982.7	983.2	984.2	985.2	986.2
960.1	957.8	955.4	953.2	951.3	949.8	949.4	949.5	949.6	949.1	948.1	943.8	917.8	931.2	945.7	964.5	967.8	967.5	972.1	979.5	980.1	981	982.1	983.4	984.2
961.7	958.9	956.1	953.6	951.3	949.3	947.7	947.4	947.1	947	946	943.1	919.4	929	944.8	966.7	969.4	969.1	972.4	976.3	977.6	979.3	980.5	981.7	982.7
964.5	962.6	959.9	957.2	954.3	950.7	946.9	945.3	944.7	944.1	943.8	942.4	920.6	926.4	943.3	968.5	970.1	969.5	971.6	973.5	975.4	977.6	979.3	980.4	981.2
966.7	965.4	963.6	961.2	958.5	955.3	951.1	946.3	942.3	941.3	941.2	941.6	921.9	925	941.2	969.7	970.2	968.9	969.8	971.3	973.6	976.2	977.9	979.2	980
968.4	967.6	966.4	964.9	962.6	959.6	955.9	951.4	946.2	940	938.6	940.1	923.4	924.8	938.8	970.1	969.6	967.7	967.3	969.2	972.3	975.3	976.9	977.9	978.8
970.2	969.4	968.7	967.7	966.3	963.8	960.4	956.4	951.6	945.8	940	938.6	924.6	925.2	936.3	970.1	968.3	966.2	964.8	966.9	973.5	977.9	978.9	978.6	977.7
972.3	971.4	970.7	970.2	969.3	967.7	964.7	961.1	956.8	951.5	945.9	937.1	925.9	925.6	934.8	969.9	966.9	964.5	962.2	967.2	975.9	980.3	981.2	980.4	979.3
974.9	973.9	973	972.4	971.9	970.7	968.8	965.6	961.8	957.1	951.5	936.4	926.5	926.6	933.7	969.3	965.4	962.8	959.8	969.7	978.3	982.4	983.3	982.6	981
978	977	975.9	975	974.3	973.5	972	969.9	966.6	962.5	957	935.7	927.9	928.1	931.9	967.5	963.7	961.2	957.6	972.2	980.6	984.3	985.1	984.5	983.1
980.9	980.7	979.5	978.5	977.4	976.4	975.1	973.4	971.2	967.7	962.5	940.4	929.3	930.8	929.6	965.1	961.1	959.5	959.4	974.9	982.8	986.1	986.7	986.2	984.9
979.7	979.9	980.2	980.6	981.2	980	978.4	976.8	975	972.6	968	945	930.7	933.9	928	962.4	958.5	959.4	962	977.8	985.1	987.7	988.2	987.7	986.5
979.6	979.3	979.7	980.1	980.6	981	981.4	980.5	978.9	976.9	973.5	949.8	931.8	937.8	926.4	960.2	957.4	960.4	964.2	980.9	987.3	989.3	989.3	988.9	987.9
979.8	979.8	979.7	980.2	980.7	981.1	981.5	981.6	981.7	981.4	978.3	954.5	932.7	940.8	925.2	958.1	958.8	961.2	966.4	983.3	989.4	990.5	990.3	989.8	989.1
980.3	980.4	980.6	980.7	981.2	981.8	982.2	982.4	982.5	982.4	981.7	958.8	933.3	942.3	924.4	956.1	959.7	962.3	968.4	985.3	990.2	991.6	991.3	990.7	989.9
980.5	981.2	981.6	981.9	982	982.6	983.2	983.6	983.5	982.5	981.5	962.9	933.4	943.6	924	956.8	961.1	963.6	971	987	990.7	991.7	992.2	991.5	990.7
981.8	981.7	982.6	983	983.4	983.5	984.2	985	984.4	983.1	981.7	966.8	933.2	944.2	924.1	959.7	964	965.9	973.8	988.7	990.5	991.1	991.7	992.3	991.5
984.7	983.5	983.3	984.1	984.6	984.9	985.2	986.1	985.8	984.3	982.6	970.6	932.8	943.8	924.4	963	967.3	968.9	976.7	990.3	990.4	990.4	991.1	991.7	992.2
987	987	985.4	984.9	985.7	986.1	986.7	987.1	987.1	985.9	983.9	974.6	932.5	943.3	925.4	966.7	971	972.4	980.2	990.2	990.4	990.4	990.4	991.1	991.7
987.1	988	988.8	987.3	986.4	987	987.8	988.5	988.2	987.3	985.6	976.2	932.1	943.3	927.1	971.3	975.1	976.3	983.8	990.3	990.3	990.4	990.5	990.4	991.1
987.6	988.3	989.1	989.5	988.5	987.3	988.1	989	989.7	988.6	987.2	977.3	932.9	942.6	929	976.9	979.9	980.4	987.6	990.4	990.4	990.4	990.5	990.5	990.4
988.4	988.5	988.3	988.2	988.5	988.7	987.9	988.6	989.5	989	988.5	978.5	936.2	939.8	930.6	983.4	985.2	984.9	990.4	990.5	990.5	990.5	990.5	990.5	990.5
988.5	987.7	987	986.8	987	987.5	988.3	988.4	989.3	988.7	988.5	979.7	938.8	937.6	932.2	989.6	989.9	989.6	990.3	990.4	990.5	990.6	990.5	990.5	990.5
987.8	986.9	986.1	985.4	985.5	985.9	986.6	987.5	988.1	988.5	988.1	981.4	940.8	936.7	935.2	989.9	990	990	990.3	990.4	990.5	990.6	990.6	990.6	990.5
987	986.1	985.2	984.4	983.9	984.2	984.8	985.7	986.6	987.3	987.8	983	943	937	938.3	990.1	990.1	990.1	990.3	990.5	990.5	990.5	990.6	990.6	990.6
986	985.1	984.3	983.3	982.7	982.5	983	983.7	984.7	985.8	986.6	984.6	945	938	941.5	990.3	990.3	990.2	990.4	990.6	990.7	990.6	990.6	990.7	990.6
985	984.1	983.2	982.3	981.6	981.2	981.1	981.7	982.6	983.7	985	985.1	946.9	938.5	945.5	990.4	990.4	990.4	990.5	990.9	990.9	990.8	990.7	990.6	990.7
983.4	982.9	981.9	981.1	980.4	979.9	979.7	979.8	980.5	981.5	982.8	985.2	947.5	938.5	950	990.9	990.5	990.5	990.6	991.1	991	990.9	990.8	990.7	990.6
981.9	981.1	980.5	979.7	979	978.6	978.3	978.2	978.4	979.2	980.5	985.2	947.3	937	955.2	991.4	991	990.5	990.7	991.1	991.3	991.1	990.9	990.8	990.7
980.4	979.5	978.6	978.1	977.4	977.1	976.9	976.7	976.7	977.1	978.2	985.4	946.3	934.5	960.2	992	991.5	991	990.7	991	991.2	991.3	991.1	990.9	990.8
979.2	977.8	976.7	975.9	975.6	975.3	975.2	975.2	975.1	975.3	976	985.9	945.4	930.9	965.8	992.1	992.1	991.6	991.2	991	991.2	991.3	991.3	991.1	990.9
978	976.4	974.9	973.8	973.3	973.4	973.3	973.4	973.4	973.6	974.2	985.7	945.4	926.8	969.8	992.2	992.2	992.2	991.8	991.5	991.1	991.2	991.3	991.3	991.1
976.9	975.1	973.2	971.6	970.9	970.8	971.1	971.3	971.5	971.9	972.4	984.6	946.2	923.4	971.5	992.3	992.3	992.3	992.3	992	991.6	991.2	991.2	991.3	991.3
976.3	973.8	971.7	969.7	968.4	968.1	968.3	968.9	969.3	969.8	970.6	983.6	947.6	920.7	971.3	992.3	992.5	992.4	992.5	992.6	992.2	991.7	991.2	991.3	991.3
975.8	973.1	970.2	967.8	966	965.2	965.3	965.9	966.7	967.5	968.5	982.7	948.6	918.9	970.2	992.3	992.5	992.6	992.6	992.9	993	992.4	991.8	991.2	991.3
975.3	972.5	969.3	966	963.8	962.5	962.1	962.6	963.4	964.8	966.1	980.7	949.1	917.1	970.2	992.3	992.4	992.6	992.8	993.7	993.7	993.3	992.5	991.8	991.2
975	971.9	968.5	964.8	961.6	961.3	961.3	961.6	962.2	962.3	963.4	978.2	949.2	915.2	971.1	992.4	992.3	992.5	992.7	994.5	994.6	994.1	993.4	992.5	991.8
974.6	971.6	967.8	963.7	962.2	961.4	961.3	961.4	961.4	961.3	960.7	975.7	948.9	913	972.7	992.5	992.4	992.3	993.1	995.1	995.5	994.9	994.2	993.4	992.5
973.9	971.1	967.4	963.6	963	962.2	961.4	961.4	961.2	960.6	959.7	972.7	948.2	910.6	975.2	992.7	992.8	992.8	993.5	995.8	996	995.7	995	994.2	993.4
972.4	970.4	966.8	964.4	963.7	963	962.3	961.6	961.3	960.5	959.1	970	946.6	907.8	978.6	992.9	993.3	993.3	994.2	995.4	995.2	995.6	995.8	994.9	994.1
970.6	968.8	966	965.1	964.7	963.8	963.1	962.5	961.6	960.6	959	967.4	945.1	903.6	983.6	993.2	993.6	993.8	994.8	994.7	994.3	994.7	995.3	995.7	994.9
968.2	966.8	964.3	965.5	965.4	964.8	964	963.4	962.5	960.9	959.1	965.2	943.6	898.2	988.8	993.4	994	994.2	995.3	994.2	993.8	993.8	994.5	995.2	995.7

## Sheet: lat (3)
lat13022400	lat13022401	lat13022402	lat13022403	lat13022404	lat13022405	lat13022406	latlat13022407	lat13022408	lat13022409	lat13022410	lat13022411	lat13022412	lat13022413	lat13022414	lat13022415	lat13022416	lat13022417	lat13022418	lat13022419	lat13022420	lat13022421	lat13022422	lat13022423	lat13022424
22.2	22.2	22.2	22.2	22.2	22.2	22.2	22.2	22.2	22.2	22.2	22.2	22.2	22.2	22.2	22.2	22.2	22.2	22.2	22.2	22.2	22.2	22.2	22.2	22.2
22.345	22.349	22.343	22.337	22.32	22.292	22.265	22.247	22.24	22.233	22.226	22.22	22.215	22.214	22.22	22.227	22.228	22.224	22.219	22.223	22.233	22.243	22.243	22.232	22.222
22.472	22.486	22.483	22.472	22.452	22.412	22.361	22.32	22.297	22.282	22.268	22.255	22.243	22.235	22.24	22.255	22.264	22.264	22.258	22.259	22.273	22.292	22.302	22.293	22.275
22.582	22.603	22.611	22.604	22.581	22.541	22.482	22.42	22.376	22.348	22.327	22.306	22.286	22.271	22.268	22.283	22.301	22.31	22.31	22.312	22.324	22.347	22.366	22.368	22.353
22.68	22.708	22.724	22.728	22.71	22.671	22.614	22.547	22.485	22.438	22.404	22.375	22.344	22.32	22.311	22.319	22.34	22.358	22.366	22.373	22.387	22.41	22.433	22.446	22.442
22.769	22.805	22.829	22.841	22.835	22.803	22.75	22.688	22.622	22.559	22.507	22.464	22.423	22.386	22.367	22.371	22.388	22.409	22.425	22.439	22.457	22.481	22.507	22.526	22.533
22.854	22.895	22.927	22.947	22.95	22.931	22.888	22.833	22.774	22.708	22.642	22.582	22.526	22.475	22.44	22.433	22.448	22.468	22.488	22.506	22.528	22.554	22.584	22.609	22.625
22.941	22.978	23.018	23.048	23.059	23.051	23.023	22.981	22.931	22.875	22.806	22.733	22.661	22.594	22.542	22.515	22.519	22.538	22.558	22.579	22.603	22.629	22.66	22.692	22.718
23.041	23.068	23.107	23.145	23.167	23.17	23.155	23.131	23.098	23.052	22.993	22.916	22.831	22.748	22.679	22.632	22.615	22.622	22.641	22.661	22.683	22.709	22.739	22.774	22.811
23.162	23.177	23.209	23.247	23.278	23.293	23.292	23.284	23.27	23.241	23.191	23.12	23.036	22.942	22.856	22.79	22.749	22.732	22.738	22.756	22.775	22.798	22.826	22.86	22.902
23.3	23.307	23.33	23.361	23.392	23.418	23.431	23.437	23.439	23.43	23.398	23.336	23.26	23.168	23.076	22.996	22.932	22.889	22.87	22.873	22.886	22.901	22.924	22.958	23
23.441	23.446	23.465	23.489	23.514	23.541	23.566	23.588	23.606	23.617	23.607	23.562	23.493	23.406	23.315	23.233	23.155	23.095	23.053	23.033	23.029	23.034	23.047	23.076	23.117
23.591	23.593	23.614	23.635	23.652	23.676	23.707	23.744	23.778	23.805	23.815	23.792	23.737	23.654	23.563	23.477	23.391	23.322	23.268	23.23	23.205	23.193	23.198	23.218	23.253
23.754	23.753	23.776	23.802	23.818	23.838	23.869	23.915	23.963	24.004	24.028	24.024	23.99	23.918	23.826	23.733	23.639	23.558	23.494	23.445	23.406	23.377	23.369	23.384	23.413
23.935	23.929	23.958	23.989	24.013	24.035	24.063	24.109	24.164	24.216	24.248	24.255	24.24	24.187	24.106	24.011	23.903	23.808	23.733	23.674	23.627	23.586	23.563	23.571	23.598
24.137	24.123	24.152	24.188	24.216	24.248	24.281	24.323	24.377	24.435	24.474	24.489	24.487	24.45	24.386	24.298	24.183	24.079	23.991	23.921	23.865	23.818	23.788	23.787	23.811
24.372	24.331	24.352	24.384	24.412	24.448	24.49	24.537	24.591	24.654	24.703	24.729	24.736	24.711	24.657	24.578	24.468	24.359	24.265	24.184	24.121	24.071	24.043	24.042	24.063
24.628	24.561	24.56	24.581	24.601	24.635	24.681	24.737	24.797	24.868	24.93	24.971	24.989	24.975	24.929	24.853	24.747	24.639	24.541	24.453	24.385	24.333	24.309	24.32	24.346
24.899	24.812	24.788	24.787	24.795	24.821	24.866	24.924	24.994	25.075	25.148	25.202	25.235	25.232	25.196	25.126	25.022	24.913	24.814	24.724	24.65	24.595	24.573	24.595	24.637
25.183	25.08	25.038	25.014	25	25.017	25.058	25.117	25.189	25.277	25.353	25.415	25.461	25.473	25.447	25.385	25.287	25.18	25.08	24.99	24.915	24.856	24.834	24.864	24.923
25.46	25.347	25.293	25.256	25.223	25.224	25.263	25.322	25.392	25.474	25.542	25.602	25.655	25.685	25.676	25.623	25.532	25.431	25.334	25.243	25.167	25.109	25.088	25.122	25.187
25.73	25.605	25.539	25.49	25.447	25.434	25.462	25.518	25.586	25.659	25.716	25.766	25.819	25.867	25.885	25.85	25.763	25.665	25.57	25.479	25.399	25.34	25.321	25.352	25.413
26.011	25.872	25.787	25.72	25.663	25.639	25.653	25.7	25.766	25.839	25.888	25.928	25.977	26.038	26.082	26.073	25.998	25.899	25.801	25.706	25.621	25.554	25.526	25.553	25.611
26.292	26.151	26.057	25.968	25.889	25.849	25.851	25.887	25.951	26.029	26.08	26.114	26.159	26.223	26.282	26.293	26.236	26.145	26.043	25.941	25.851	25.771	25.729	25.744	25.802
26.548	26.417	26.331	26.238	26.141	26.081	26.07	26.098	26.158	26.243	26.299	26.335	26.375	26.438	26.496	26.511	26.47	26.394	26.299	26.192	26.098	26.011	25.954	25.956	26.01
26.785	26.656	26.576	26.49	26.398	26.333	26.31	26.328	26.382	26.458	26.513	26.55	26.592	26.65	26.699	26.708	26.675	26.613	26.537	26.447	26.359	26.268	26.207	26.201	26.251
27.027	26.888	26.8	26.712	26.627	26.566	26.536	26.545	26.588	26.655	26.705	26.743	26.786	26.844	26.888	26.89	26.853	26.797	26.734	26.665	26.592	26.509	26.452	26.439	26.472
27.278	27.131	27.032	26.931	26.839	26.774	26.741	26.743	26.776	26.839	26.89	26.929	26.977	27.038	27.082	27.079	27.031	26.969	26.906	26.843	26.781	26.711	26.658	26.639	26.647
27.513	27.379	27.275	27.165	27.059	26.983	26.944	26.94	26.972	27.034	27.084	27.127	27.177	27.237	27.28	27.278	27.227	27.152	27.079	27.011	26.948	26.882	26.832	26.805	26.797
27.717	27.607	27.516	27.408	27.297	27.209	27.161	27.153	27.185	27.246	27.287	27.323	27.373	27.429	27.47	27.471	27.425	27.347	27.263	27.187	27.117	27.047	26.994	26.962	26.942
27.889	27.803	27.734	27.642	27.535	27.446	27.395	27.381	27.407	27.46	27.489	27.513	27.555	27.611	27.654	27.658	27.614	27.54	27.455	27.369	27.289	27.213	27.157	27.117	27.079
28.05	27.969	27.92	27.852	27.761	27.678	27.629	27.612	27.63	27.675	27.697	27.712	27.743	27.796	27.843	27.851	27.806	27.732	27.648	27.556	27.463	27.377	27.313	27.262	27.201
28.216	28.125	28.079	28.033	27.966	27.899	27.857	27.844	27.862	27.904	27.922	27.932	27.957	28.002	28.046	28.056	28.014	27.939	27.848	27.751	27.649	27.547	27.467	27.401	27.318
28.389	28.289	28.232	28.19	28.145	28.103	28.08	28.076	28.105	28.153	28.17	28.177	28.195	28.227	28.254	28.255	28.22	28.151	28.062	27.96	27.853	27.736	27.636	27.549	27.445
28.561	28.46	28.393	28.341	28.301	28.281	28.284	28.303	28.346	28.409	28.433	28.432	28.439	28.454	28.462	28.446	28.406	28.348	28.27	28.174	28.067	27.946	27.83	27.722	27.598
28.722	28.628	28.559	28.499	28.45	28.435	28.462	28.507	28.572	28.651	28.686	28.683	28.679	28.682	28.675	28.643	28.587	28.526	28.46	28.376	28.279	28.16	28.043	27.923	27.78
28.87	28.784	28.721	28.661	28.604	28.582	28.615	28.682	28.77	28.867	28.912	28.919	28.916	28.911	28.895	28.852	28.779	28.702	28.633	28.561	28.478	28.369	28.257	28.139	27.991
29.01	28.928	28.871	28.817	28.761	28.731	28.757	28.829	28.936	29.053	29.115	29.136	29.144	29.14	29.119	29.07	28.985	28.892	28.806	28.731	28.661	28.567	28.466	28.355	28.218
29.148	29.063	29.007	28.96	28.911	28.881	28.899	28.964	29.077	29.212	29.296	29.337	29.357	29.363	29.343	29.292	29.203	29.1	28.997	28.903	28.83	28.751	28.665	28.569	28.445
29.288	29.198	29.136	29.09	29.048	29.024	29.041	29.099	29.207	29.351	29.453	29.517	29.556	29.573	29.561	29.512	29.422	29.318	29.205	29.094	29.003	28.921	28.851	28.775	28.672
29.431	29.335	29.266	29.215	29.174	29.156	29.177	29.233	29.337	29.477	29.588	29.672	29.734	29.769	29.767	29.726	29.638	29.536	29.422	29.302	29.196	29.097	29.025	28.968	28.892
29.576	29.474	29.396	29.341	29.295	29.277	29.303	29.362	29.462	29.597	29.706	29.802	29.886	29.944	29.96	29.928	29.847	29.749	29.638	29.517	29.405	29.293	29.206	29.153	29.101
29.723	29.616	29.53	29.467	29.415	29.392	29.418	29.479	29.579	29.708	29.815	29.914	30.012	30.094	30.135	30.121	30.046	29.955	29.849	29.731	29.621	29.504	29.407	29.346	29.305
29.863	29.758	29.667	29.595	29.536	29.507	29.526	29.585	29.684	29.808	29.912	30.013	30.121	30.223	30.29	30.301	30.239	30.155	30.054	29.94	29.835	29.722	29.623	29.559	29.517
29.995	29.895	29.804	29.727	29.66	29.622	29.634	29.684	29.777	29.897	29.997	30.1	30.217	30.335	30.423	30.461	30.421	30.351	30.256	30.146	30.046	29.938	29.844	29.785	29.744
30.123	30.025	29.936	29.859	29.787	29.74	29.742	29.782	29.864	29.974	30.072	30.175	30.3	30.432	30.539	30.599	30.583	30.536	30.456	30.351	30.255	30.151	30.064	30.016	29.983
30.246	30.151	30.062	29.987	29.914	29.861	29.852	29.881	29.949	30.045	30.139	30.242	30.37	30.514	30.638	30.718	30.722	30.699	30.643	30.553	30.464	30.366	30.283	30.247	30.224
30.358	30.272	30.186	30.109	30.038	29.982	29.965	29.981	30.035	30.117	30.202	30.302	30.428	30.582	30.72	30.819	30.84	30.839	30.807	30.741	30.67	30.579	30.504	30.478	30.462
30.46	30.382	30.304	30.231	30.157	30.101	30.079	30.085	30.124	30.189	30.264	30.357	30.479	30.638	30.787	30.902	30.942	30.959	30.947	30.906	30.862	30.789	30.723	30.71	30.701
30.556	30.482	30.411	30.346	30.276	30.217	30.193	30.191	30.216	30.264	30.324	30.41	30.526	30.684	30.843	30.97	31.026	31.063	31.068	31.047	31.029	30.983	30.937	30.938	30.938
30.652	30.575	30.507	30.451	30.389	30.334	30.305	30.298	30.312	30.343	30.387	30.46	30.568	30.718	30.888	31.028	31.098	31.155	31.178	31.171	31.172	31.153	31.135	31.16	31.172
30.75	30.669	30.598	30.543	30.491	30.444	30.418	30.405	30.41	30.426	30.454	30.512	30.607	30.745	30.92	31.079	31.166	31.238	31.277	31.285	31.3	31.3	31.309	31.364	31.401
30.837	30.766	30.689	30.63	30.58	30.541	30.524	30.512	30.509	30.512	30.526	30.57	30.648	30.767	30.94	31.123	31.229	31.317	31.368	31.389	31.42	31.431	31.459	31.542	31.611
30.893	30.851	30.783	30.719	30.663	30.625	30.616	30.613	30.611	30.602	30.603	30.633	30.697	30.793	30.951	31.16	31.287	31.394	31.456	31.487	31.53	31.553	31.593	31.696	31.794
30.918	30.906	30.866	30.811	30.749	30.705	30.694	30.699	30.705	30.696	30.684	30.703	30.754	30.832	30.967	31.191	31.34	31.466	31.541	31.581	31.635	31.668	31.717	31.832	31.951
30.925	30.929	30.92	30.892	30.839	30.787	30.768	30.771	30.784	30.783	30.771	30.778	30.819	30.884	30.998	31.225	31.389	31.533	31.623	31.672	31.736	31.777	31.834	31.958	32.091
30.933	30.936	30.942	30.943	30.917	30.874	30.845	30.837	30.847	30.853	30.851	30.86	30.891	30.947	31.044	31.269	31.437	31.597	31.7	31.76	31.833	31.883	31.946	32.079	32.227
30.946	30.942	30.946	30.963	30.967	30.95	30.928	30.908	30.906	30.907	30.914	30.935	30.971	31.018	31.105	31.32	31.488	31.658	31.774	31.843	31.927	31.985	32.058	32.204	32.368
30.976	30.953	30.951	30.965	30.984	30.997	31	30.987	30.97	30.957	30.961	30.993	31.045	31.1	31.178	31.379	31.54	31.715	31.842	31.923	32.017	32.086	32.174	32.339	32.519
31.031	30.981	30.96	30.967	30.984	31.012	31.043	31.055	31.043	31.015	31.003	31.033	31.101	31.177	31.258	31.444	31.594	31.765	31.902	31.997	32.103	32.184	32.292	32.485	32.682
31.114	31.035	30.986	30.973	30.983	31.01	31.056	31.094	31.105	31.081	31.054	31.071	31.141	31.236	31.332	31.513	31.652	31.814	31.95	32.058	32.178	32.273	32.401	32.629	32.859
31.215	31.117	31.038	30.997	30.987	31.006	31.052	31.103	31.14	31.137	31.114	31.117	31.178	31.279	31.388	31.575	31.711	31.864	31.994	32.105	32.239	32.35	32.496	32.757	33.033
31.323	31.216	31.118	31.047	31.008	31.007	31.047	31.097	31.146	31.167	31.165	31.172	31.221	31.317	31.428	31.619	31.762	31.914	32.038	32.146	32.285	32.41	32.573	32.86	33.186
31.441	31.324	31.216	31.125	31.056	31.025	31.045	31.089	31.137	31.17	31.191	31.218	31.272	31.36	31.463	31.648	31.796	31.954	32.08	32.185	32.323	32.455	32.633	32.939	33.313
31.566	31.44	31.322	31.221	31.132	31.071	31.06	31.085	31.127	31.159	31.191	31.238	31.312	31.408	31.501	31.67	31.815	31.978	32.112	32.22	32.356	32.49	32.676	32.998	33.417
31.696	31.564	31.437	31.326	31.227	31.145	31.103	31.097	31.119	31.145	31.177	31.234	31.327	31.444	31.542	31.694	31.828	31.988	32.13	32.246	32.385	32.518	32.706	33.038	33.501
31.826	31.693	31.559	31.44	31.33	31.237	31.174	31.136	31.127	31.134	31.16	31.216	31.317	31.454	31.571	31.72	31.841	31.991	32.133	32.258	32.403	32.54	32.728	33.063	33.558
31.968	31.823	31.687	31.561	31.442	31.339	31.263	31.203	31.162	31.137	31.145	31.196	31.295	31.439	31.573	31.732	31.854	31.994	32.129	32.257	32.409	32.552	32.741	33.077	33.595
32.135	31.964	31.815	31.686	31.562	31.449	31.362	31.289	31.224	31.166	31.144	31.177	31.271	31.413	31.552	31.718	31.854	31.996	32.124	32.247	32.402	32.552	32.745	33.081	33.62
32.326	32.131	31.956	31.814	31.686	31.566	31.469	31.384	31.305	31.222	31.168	31.173	31.25	31.389	31.521	31.681	31.827	31.985	32.119	32.236	32.387	32.54	32.739	33.077	33.631
32.529	32.322	32.123	31.955	31.812	31.689	31.584	31.488	31.395	31.298	31.219	31.193	31.243	31.368	31.493	31.636	31.776	31.948	32.1	32.223	32.368	32.52	32.722	33.063	33.628
32.734	32.525	32.314	32.121	31.953	31.814	31.703	31.599	31.495	31.384	31.29	31.24	31.261	31.362	31.469	31.594	31.716	31.887	32.058	32.199	32.349	32.496	32.696	33.04	33.611
32.942	32.73	32.517	32.312	32.119	31.953	31.826	31.714	31.602	31.479	31.372	31.306	31.305	31.381	31.461	31.558	31.661	31.815	31.99	32.152	32.318	32.47	32.666	33.008	33.578

## Sheet: lon (3)
lon13022400	lon13022401	lon13022402	lon13022403	lon13022404	lon13022405	lon13022406	lonlon13022407	lon13022408	lon13022409	lon13022410	lon13022411	lon13022412	lon13022413	lon13022414	lon13022415	lon13022416	lon13022417	lon13022418	lon13022419	lon13022420	lon13022421	lon13022422	lon13022423	lon13022424
114.2	114.2	114.2	114.2	114.2	114.2	114.2	114.2	114.2	114.2	114.2	114.2	114.2	114.2	114.2	114.2	114.2	114.2	114.2	114.2	114.2	114.2	114.2	114.2	114.2
114.502	114.505	114.507	114.509	114.501	114.484	114.467	114.466	114.479	114.492	114.496	114.491	114.487	114.491	114.507	114.522	114.528	114.525	114.523	114.52	114.517	114.514	114.523	114.536	114.549
114.785	114.786	114.792	114.794	114.788	114.771	114.749	114.74	114.756	114.784	114.802	114.8	114.788	114.784	114.8	114.828	114.846	114.85	114.849	114.846	114.84	114.831	114.836	114.859	114.884
115.043	115.041	115.05	115.055	115.05	115.04	115.026	115.021	115.036	115.071	115.105	115.116	115.106	115.093	115.096	115.12	115.147	115.161	115.167	115.167	115.16	115.146	115.146	115.168	115.202
115.277	115.274	115.282	115.292	115.292	115.288	115.285	115.294	115.316	115.353	115.393	115.42	115.424	115.411	115.403	115.411	115.433	115.453	115.466	115.47	115.464	115.45	115.446	115.466	115.503
115.493	115.49	115.499	115.509	115.514	115.519	115.527	115.55	115.585	115.629	115.671	115.706	115.724	115.724	115.714	115.71	115.717	115.731	115.747	115.753	115.749	115.734	115.729	115.748	115.788
115.7	115.696	115.708	115.719	115.725	115.737	115.757	115.791	115.841	115.896	115.944	115.981	116.008	116.021	116.02	116.011	116.005	116.006	116.015	116.022	116.016	115.999	115.993	116.013	116.054
115.916	115.901	115.915	115.931	115.939	115.953	115.981	116.026	116.089	116.158	116.217	116.257	116.287	116.308	116.316	116.31	116.294	116.283	116.281	116.283	116.275	116.255	116.247	116.265	116.305
116.155	116.123	116.133	116.153	116.167	116.184	116.214	116.268	116.342	116.426	116.499	116.548	116.579	116.601	116.612	116.606	116.586	116.565	116.555	116.548	116.536	116.513	116.502	116.517	116.553
116.422	116.373	116.372	116.388	116.406	116.431	116.467	116.525	116.607	116.703	116.793	116.857	116.9	116.92	116.924	116.914	116.888	116.857	116.838	116.827	116.809	116.782	116.768	116.782	116.816
116.7	116.643	116.631	116.638	116.651	116.682	116.728	116.792	116.874	116.976	117.075	117.154	117.212	117.239	117.243	117.227	117.193	117.158	117.132	117.115	117.097	117.069	117.054	117.067	117.1
116.965	116.912	116.897	116.894	116.899	116.927	116.977	117.047	117.129	117.226	117.322	117.407	117.475	117.513	117.524	117.51	117.474	117.44	117.418	117.401	117.384	117.36	117.349	117.362	117.385
117.206	117.157	117.146	117.141	117.137	117.158	117.204	117.273	117.355	117.448	117.536	117.621	117.697	117.745	117.764	117.753	117.717	117.681	117.663	117.656	117.646	117.63	117.626	117.644	117.663
117.434	117.377	117.367	117.364	117.357	117.369	117.407	117.469	117.551	117.647	117.736	117.819	117.895	117.951	117.979	117.973	117.937	117.898	117.874	117.871	117.876	117.872	117.879	117.909	117.939
117.683	117.599	117.579	117.572	117.563	117.57	117.6	117.655	117.736	117.836	117.93	118.013	118.085	118.141	118.175	118.176	118.143	118.101	118.071	118.061	118.068	118.083	118.106	118.149	118.193
117.978	117.857	117.811	117.789	117.772	117.774	117.8	117.849	117.923	118.021	118.115	118.2	118.271	118.324	118.354	118.358	118.33	118.292	118.259	118.238	118.235	118.252	118.293	118.352	118.412
118.278	118.144	118.071	118.025	117.991	117.983	118.001	118.042	118.107	118.196	118.286	118.37	118.445	118.499	118.527	118.527	118.499	118.464	118.432	118.406	118.392	118.396	118.44	118.518	118.597
118.534	118.416	118.335	118.268	118.214	118.19	118.195	118.225	118.281	118.36	118.44	118.52	118.596	118.658	118.691	118.689	118.659	118.622	118.59	118.561	118.54	118.534	118.563	118.643	118.743
118.768	118.657	118.582	118.506	118.435	118.394	118.387	118.403	118.447	118.518	118.59	118.662	118.736	118.805	118.847	118.848	118.814	118.773	118.738	118.706	118.68	118.665	118.682	118.749	118.854
119.003	118.888	118.815	118.74	118.659	118.604	118.587	118.593	118.624	118.687	118.749	118.813	118.88	118.947	118.996	119.006	118.971	118.927	118.885	118.845	118.813	118.791	118.798	118.854	118.951
119.247	119.121	119.044	118.97	118.888	118.826	118.801	118.805	118.83	118.877	118.92	118.969	119.029	119.096	119.152	119.17	119.139	119.093	119.044	118.992	118.953	118.919	118.915	118.96	119.053
119.5	119.362	119.275	119.195	119.114	119.052	119.023	119.025	119.052	119.092	119.114	119.142	119.193	119.267	119.331	119.356	119.324	119.277	119.223	119.163	119.117	119.068	119.046	119.078	119.167
119.762	119.615	119.517	119.426	119.339	119.276	119.248	119.25	119.283	119.334	119.351	119.357	119.393	119.467	119.539	119.567	119.532	119.48	119.421	119.358	119.309	119.252	119.215	119.23	119.31
120.025	119.874	119.77	119.67	119.573	119.505	119.478	119.483	119.526	119.594	119.624	119.625	119.642	119.702	119.77	119.799	119.761	119.706	119.639	119.568	119.519	119.463	119.425	119.431	119.498
120.274	120.126	120.02	119.92	119.819	119.744	119.717	119.727	119.778	119.859	119.905	119.919	119.93	119.969	120.016	120.035	119.996	119.942	119.873	119.795	119.741	119.684	119.653	119.667	119.733
120.496	120.362	120.255	120.156	120.06	119.988	119.961	119.975	120.029	120.113	120.167	120.194	120.217	120.247	120.27	120.271	120.223	120.173	120.107	120.028	119.969	119.907	119.88	119.907	119.986
120.691	120.578	120.478	120.377	120.282	120.215	120.192	120.209	120.266	120.353	120.41	120.446	120.482	120.524	120.541	120.524	120.458	120.402	120.337	120.257	120.197	120.131	120.098	120.133	120.233
120.857	120.768	120.688	120.593	120.495	120.426	120.407	120.429	120.491	120.585	120.647	120.689	120.736	120.793	120.824	120.803	120.716	120.645	120.572	120.489	120.43	120.361	120.322	120.357	120.481
120.996	120.929	120.871	120.798	120.708	120.634	120.613	120.639	120.712	120.817	120.888	120.936	120.99	121.056	121.1	121.093	121.004	120.915	120.824	120.73	120.673	120.603	120.563	120.601	120.744
121.11	121.057	121.02	120.975	120.908	120.844	120.822	120.848	120.928	121.045	121.124	121.179	121.237	121.305	121.355	121.363	121.292	121.205	121.1	120.991	120.928	120.859	120.821	120.869	121.036
121.2	121.16	121.134	121.111	121.073	121.034	121.026	121.053	121.131	121.25	121.338	121.402	121.465	121.535	121.588	121.607	121.553	121.486	121.388	121.268	121.194	121.122	121.091	121.152	121.342
121.276	121.241	121.222	121.21	121.195	121.185	121.2	121.238	121.315	121.431	121.526	121.602	121.676	121.75	121.808	121.833	121.792	121.744	121.666	121.551	121.468	121.387	121.357	121.432	121.644
121.345	121.31	121.292	121.286	121.281	121.291	121.332	121.392	121.48	121.597	121.694	121.78	121.867	121.952	122.015	122.047	122.014	121.982	121.924	121.827	121.751	121.661	121.623	121.704	121.943
121.41	121.375	121.355	121.35	121.35	121.367	121.425	121.508	121.618	121.749	121.852	121.942	122.036	122.131	122.201	122.239	122.218	122.199	122.157	122.083	122.029	121.948	121.902	121.983	122.238
121.465	121.436	121.415	121.408	121.408	121.43	121.492	121.589	121.723	121.878	121.996	122.088	122.183	122.281	122.359	122.406	122.396	122.39	122.364	122.31	122.282	122.225	122.19	122.272	122.53
121.509	121.487	121.468	121.461	121.461	121.482	121.546	121.647	121.793	121.969	122.108	122.215	122.311	122.407	122.49	122.548	122.549	122.556	122.545	122.507	122.501	122.471	122.464	122.561	122.824
121.54	121.525	121.512	121.508	121.508	121.527	121.589	121.689	121.835	122.019	122.178	122.31	122.421	122.519	122.602	122.666	122.679	122.699	122.701	122.679	122.69	122.683	122.703	122.83	123.114
121.561	121.549	121.542	121.543	121.547	121.565	121.622	121.717	121.859	122.038	122.206	122.364	122.504	122.619	122.703	122.769	122.789	122.821	122.834	122.825	122.852	122.865	122.908	123.064	123.375
121.584	121.567	121.559	121.565	121.574	121.594	121.647	121.734	121.866	122.037	122.203	122.374	122.544	122.691	122.795	122.864	122.886	122.925	122.949	122.95	122.989	123.019	123.081	123.258	123.591
121.614	121.588	121.571	121.576	121.589	121.612	121.664	121.743	121.863	122.018	122.18	122.352	122.539	122.72	122.86	122.951	122.976	123.019	123.048	123.058	123.104	123.146	123.224	123.417	123.767
121.648	121.617	121.589	121.585	121.594	121.619	121.671	121.746	121.852	121.986	122.138	122.31	122.499	122.7	122.879	123.01	123.057	123.103	123.135	123.151	123.204	123.253	123.34	123.546	123.908
121.678	121.65	121.617	121.6	121.599	121.619	121.67	121.741	121.836	121.949	122.084	122.248	122.439	122.645	122.848	123.021	123.108	123.176	123.211	123.23	123.289	123.345	123.437	123.649	124.02
121.704	121.68	121.649	121.627	121.612	121.619	121.661	121.729	121.815	121.909	122.025	122.175	122.36	122.575	122.788	122.988	123.11	123.217	123.275	123.299	123.36	123.422	123.52	123.733	124.106
121.733	121.706	121.677	121.658	121.637	121.629	121.655	121.71	121.787	121.867	121.964	122.099	122.276	122.494	122.72	122.931	123.073	123.214	123.31	123.356	123.42	123.485	123.587	123.803	124.17
121.768	121.734	121.703	121.686	121.667	121.652	121.66	121.695	121.754	121.821	121.902	122.025	122.197	122.412	122.642	122.866	123.016	123.174	123.302	123.385	123.469	123.536	123.639	123.854	124.217
121.806	121.768	121.73	121.711	121.694	121.681	121.68	121.694	121.728	121.774	121.843	121.957	122.126	122.336	122.561	122.789	122.951	123.115	123.26	123.374	123.492	123.578	123.68	123.89	124.243
121.85	121.804	121.763	121.737	121.719	121.707	121.708	121.71	121.72	121.736	121.787	121.892	122.059	122.267	122.486	122.707	122.872	123.047	123.198	123.328	123.476	123.595	123.713	123.916	124.255
121.909	121.846	121.796	121.768	121.744	121.73	121.732	121.735	121.731	121.72	121.742	121.83	121.991	122.202	122.418	122.631	122.789	122.966	123.125	123.262	123.425	123.573	123.722	123.935	124.259
121.983	121.903	121.835	121.799	121.773	121.754	121.754	121.757	121.751	121.724	121.718	121.779	121.923	122.135	122.353	122.562	122.712	122.881	123.041	123.186	123.353	123.516	123.69	123.928	124.252
122.071	121.975	121.889	121.834	121.8	121.78	121.775	121.776	121.768	121.737	121.715	121.748	121.867	122.066	122.285	122.495	122.641	122.803	122.954	123.099	123.272	123.438	123.624	123.879	124.217
122.17	122.061	121.959	121.885	121.832	121.803	121.797	121.794	121.784	121.748	121.722	121.739	121.832	122.007	122.215	122.427	122.575	122.734	122.876	123.011	123.181	123.351	123.538	123.797	124.146
122.282	122.159	122.042	121.952	121.879	121.832	121.815	121.811	121.798	121.759	121.728	121.741	121.82	121.972	122.154	122.358	122.51	122.67	122.808	122.934	123.092	123.258	123.446	123.699	124.046
122.402	122.269	122.138	122.033	121.943	121.875	121.837	121.823	121.81	121.768	121.734	121.743	121.82	121.961	122.116	122.298	122.445	122.608	122.746	122.866	123.013	123.167	123.349	123.597	123.931
122.531	122.388	122.246	122.126	122.021	121.935	121.875	121.838	121.815	121.773	121.739	121.747	121.823	121.966	122.103	122.258	122.388	122.546	122.684	122.803	122.943	123.085	123.254	123.49	123.812
122.671	122.516	122.364	122.232	122.112	122.01	121.93	121.869	121.822	121.771	121.737	121.748	121.828	121.976	122.106	122.237	122.345	122.488	122.622	122.74	122.878	123.011	123.166	123.386	123.689
122.833	122.654	122.49	122.348	122.217	122.098	122	121.918	121.846	121.77	121.727	121.742	121.831	121.992	122.115	122.225	122.314	122.439	122.562	122.677	122.812	122.941	123.087	123.288	123.571
123.02	122.814	122.626	122.472	122.331	122.2	122.084	121.983	121.888	121.786	121.719	121.726	121.824	122.006	122.128	122.215	122.289	122.397	122.506	122.614	122.746	122.872	123.011	123.199	123.466
123.231	122.999	122.783	122.605	122.452	122.312	122.184	122.063	121.947	121.822	121.729	121.711	121.804	122.004	122.134	122.202	122.261	122.355	122.453	122.552	122.678	122.802	122.935	123.116	123.372
123.466	123.209	122.966	122.759	122.582	122.431	122.293	122.159	122.023	121.876	121.759	121.715	121.784	121.984	122.122	122.18	122.227	122.308	122.397	122.489	122.607	122.727	122.858	123.034	123.283
123.717	123.442	123.175	122.941	122.734	122.558	122.407	122.264	122.115	121.947	121.809	121.739	121.782	121.96	122.092	122.144	122.184	122.251	122.333	122.421	122.529	122.644	122.773	122.946	123.191
123.977	123.692	123.407	123.148	122.914	122.706	122.529	122.373	122.213	122.034	121.876	121.783	121.8	121.954	122.06	122.093	122.128	122.186	122.259	122.343	122.443	122.551	122.675	122.844	123.089
124.227	123.952	123.656	123.378	123.119	122.883	122.673	122.49	122.316	122.128	121.957	121.843	121.837	121.966	122.045	122.042	122.06	122.111	122.175	122.252	122.345	122.448	122.564	122.724	122.97
124.452	124.202	123.915	123.625	123.347	123.086	122.847	122.629	122.428	122.225	122.046	121.918	121.889	121.995	122.05	122.008	121.993	122.025	122.084	122.152	122.235	122.334	122.44	122.583	122.835
124.648	124.427	124.165	123.883	123.593	123.312	123.046	122.799	122.562	122.332	122.139	122.001	121.954	122.039	122.071	121.994	121.944	121.942	121.982	122.045	122.116	122.205	122.303	122.425	122.681
124.827	124.624	124.391	124.133	123.849	123.556	123.269	122.995	122.727	122.46	122.24	122.088	122.028	122.094	122.105	121.996	121.915	121.877	121.883	121.928	121.99	122.068	122.152	122.252	122.509
125.001	124.804	124.589	124.359	124.099	123.81	123.509	123.214	122.921	122.622	122.365	122.184	122.108	122.159	122.149	122.009	121.901	121.832	121.803	121.816	121.856	121.925	121.991	122.063	122.322
125.169	124.979	124.77	124.558	124.326	124.059	123.761	123.451	123.137	122.813	122.523	122.303	122.199	122.232	122.203	122.031	121.898	121.803	121.743	121.722	121.728	121.776	121.827	121.869	122.112
125.326	125.148	124.946	124.74	124.525	124.286	124.008	123.699	123.37	123.027	122.712	122.457	122.313	122.317	122.267	122.065	121.904	121.782	121.697	121.647	121.619	121.633	121.658	121.676	121.89
125.466	125.306	125.117	124.916	124.708	124.486	124.234	123.943	123.615	123.257	122.924	122.643	122.461	122.426	122.344	122.112	121.921	121.772	121.659	121.587	121.529	121.51	121.499	121.483	121.668
125.587	125.448	125.277	125.088	124.885	124.67	124.433	124.168	123.857	123.5	123.152	122.853	122.643	122.569	122.446	122.174	121.955	121.773	121.632	121.536	121.453	121.406	121.359	121.298	121.443
125.676	125.57	125.421	125.25	125.059	124.847	124.617	124.368	124.082	123.742	123.394	123.079	122.848	122.745	122.582	122.263	122.006	121.792	121.616	121.494	121.386	121.317	121.239	121.135	121.226
125.73	125.66	125.545	125.396	125.222	125.022	124.795	124.552	124.284	123.969	123.636	123.318	123.069	122.945	122.752	122.386	122.084	121.831	121.619	121.465	121.329	121.235	121.132	120.99	121.028
125.752	125.715	125.637	125.521	125.369	125.187	124.97	124.73	124.469	124.175	123.865	123.558	123.303	123.159	122.946	122.545	122.197	121.899	121.644	121.453	121.284	121.164	121.034	120.859	120.846

## Sheet: p (3)
p13022400	p13022401	p13022402	p13022403	p13022404	p13022405	p13022406	pp13022407	p13022408	p13022409	p13022410	p13022411	p13022412	p13022413	p13022414	p13022415	p13022416	p13022417	p13022418	p13022419	p13022420	p13022421	p13022422	p13022423	p13022424
983.6	983.6	983.7	983.7	983	982.3	981.5	981.2	980.8	980.4	980.8	981.1	981.5	981.8	982	982.3	981.8	981.4	980.9	980.7	980.6	980.4	980.9	981.4	981.9
979.8	980.2	980.3	980.5	980.8	980.6	980.3	979.9	979.6	979.2	979	979.5	980	980.3	980.5	980.6	980.8	980.4	980	979.5	979.1	978.8	978.6	979.2	979.9
974.9	975.1	975.6	975.9	976.4	977.4	977.8	977.9	977.6	977.3	977.2	977.1	977.8	978.4	978.7	978.6	978.6	978.8	978.5	977.9	977.2	976.6	976.2	976.1	976.9
970.4	970.4	970.7	971.4	972	972.9	974.3	974.9	975.3	975.4	975.8	976	976	976.7	977.2	977.5	977.5	977.7	978.1	977.5	976.6	975.6	974.9	974.8	975.2
971.3	970.4	970.7	971.2	972	972.8	973.9	975.3	976	976.4	976.5	976.9	977	977	977.6	977.9	978.1	978.3	978.6	978.8	978	977	976.1	975.8	976
973	972	971.5	971.9	972.6	973.6	974.5	975.8	977.2	977.7	978.1	978.1	978.4	978.5	978.2	978.6	978.9	979.2	979.5	979.8	979.9	979	978.1	977.6	977.6
975.2	974.3	973.9	973.5	974.1	975	976.2	977.3	978.6	980	980.3	980.4	980.3	980.3	980.1	979.8	980.1	980.4	980.7	981	981.2	981.4	980.6	980.1	979.7
978.4	977.3	976.7	976	975.6	976.5	978.1	979.8	980.5	981.3	982	981.8	981.5	981.1	981	980.8	980.3	980.6	981	981.3	981.6	981.7	981.9	981.4	981
980	978.6	977.1	975.9	975.1	974.9	975.9	977.4	979.3	981.1	983.2	983.7	983.3	982.8	982.3	982	981.6	981.2	981.5	981.8	982.1	982.3	982.6	982.9	982.6
978.7	977.6	976.2	974.7	973.5	972.9	972.8	973.8	975.1	976.9	979	981.8	985	985.5	984.7	983.8	983.3	982.8	982.4	982.7	983.1	983.3	983.6	984	984.5
975.6	975.4	974.1	972.7	971.3	970.3	969.7	969.4	970	971	973.7	976.6	979.4	982.2	984	985.3	984.4	984	983.7	983.4	983.8	984.2	984.7	985.1	985.4
971.5	971.4	970.9	969.7	968.4	967	965.9	965.8	966.5	968.6	971.2	974.3	976.9	979.2	981	981.6	982.1	982.4	983	983.1	982.8	983.1	983.1	982.9	982.3
969.9	969.2	968.6	968.1	967	966.2	965.9	966.3	967.2	968.8	971.4	974.4	977.4	979.5	980.8	981.6	981.2	980.9	980.6	980.8	980.8	980.6	980.8	981	981
970.4	969.4	968.9	968.5	968.2	967.6	967.5	967.9	969.3	971.4	973	976.2	980.3	982.8	983.9	984.1	983.6	982.5	981.7	981.2	981.2	981	980.9	981.5	982.1
973.8	971.7	971	970.6	969.7	969.1	968.4	967.6	967.1	967.5	968.7	970.5	972.6	976	980.1	984.1	984.6	984.7	984	983.3	982.6	982.4	982.2	982	982.4
975.4	972.6	970.1	968	966.4	965.2	964.8	963.8	963	962.6	962.8	964.1	965.8	968.7	971.9	975.2	978.6	982	984.7	983.9	983.2	982.5	982.4	982.3	982.2
970.5	969.2	967.2	965.2	963.4	961.6	960.4	959.6	958.6	958.3	959	961	963.4	965.8	968.5	970.8	973.2	975.3	977.4	979.4	980.4	981.2	981.5	981.7	981.4
969.9	967.7	965	962.7	960.6	958.8	957.5	956.7	957	957.4	958.6	960.8	964	967.1	969.2	970.7	971.7	972.7	973.8	974.9	976	976.4	976.7	977.1	978.3
974.4	970.6	967.7	964.4	961.6	959.5	958.2	957.5	957.9	959.4	960.1	961	962.7	965.7	968.7	971.2	973.7	973.9	974	974	974.3	974.8	974.9	975.8	977.9
977.8	976.1	973.8	970.7	966.7	963.8	961.9	960.7	960.1	960.4	960.7	960.5	960.9	962.5	965.2	967.8	970.3	973	975.2	976.7	975.9	975.5	976	977.3	980.4
972.4	973	973.2	972.5	969.9	966.7	964.5	962.8	961.5	960.6	959.9	959.6	958.9	959.4	961	963.2	965.2	967.6	970.6	973.5	975.2	975.8	976.4	977	976
973.6	971.3	970.1	969.1	968.4	967.2	965.1	963.1	961.4	960.1	959.1	958.7	959.2	960.2	961.8	963.3	964.1	964.9	965.9	967.6	969.6	971.2	971.5	970.7	970.1
980.4	975.6	972.6	970.1	968	966.3	964.7	963	962.5	962.7	962.4	962	962.9	964.5	965.6	966.8	967.8	967	966.5	966.2	967.1	967.6	967.7	967.1	967.5
982	980.5	978.9	976.2	972.4	969.8	968.3	967.5	967.8	969.2	968.9	967.8	967.2	968	969.5	970.1	969.8	970.1	970.7	969.8	969	968.6	968.3	968.3	969.4
978	979.2	980.6	979.5	977.5	975.6	974.1	973.2	973	973.6	974.2	974	973.4	973.6	973.9	974.1	974.2	973.4	972.7	972.5	973.1	973.6	973.3	974.1	976.3
977.7	977.4	976.9	977.4	978.8	979.1	977.9	977.4	976.9	975.4	974.4	974.1	973.8	973.2	972.9	973	973.1	973.1	973.6	974.6	975.3	975	975.6	977.4	979.7
980.2	978.6	977.6	976.5	976.2	976.4	976.2	975.7	975.1	975.2	975.3	975.2	975.8	976.3	976.5	976.3	975.2	975	974	973.1	973.2	974	975	975.6	976.4
983.4	981.9	980.7	979.2	977.4	976.6	976.7	976.7	977.3	978.5	979.6	980.3	981.2	983.1	984.1	983.6	981.2	979.7	978.4	976.2	975.1	974.1	974.1	975	977.5
987.8	985.6	984.7	983.4	981.7	980	979.8	980.8	982.5	985.2	986.8	988.1	989.5	989.3	989.4	989.7	990.2	987.7	985.2	982.7	980.8	978.7	977.6	978.8	982.8
987.3	987.6	987.9	988.1	986.7	985.5	985.2	986.3	989.3	991.3	990.6	989.9	989.5	989.1	988.8	989.2	989.4	989.9	990.5	990.8	989.2	986.6	985.2	986.5	990.8
987	987.1	987.2	987.4	988.6	989.7	990.6	990.9	991	991.2	990.7	990.2	989.7	989.6	989.5	989.3	989.4	989.7	989.9	990.2	990.8	991.5	991.3	991	990.8
986.2	986.8	986.8	986.9	987.2	988.2	989.2	990	990.4	990.9	991.4	991.1	990.9	990.6	990.7	990.6	990.1	990.2	990.2	990.1	990.4	990.8	991.3	991.2	991.2
984.2	985.2	985.6	986.3	986.9	987.1	988.2	989.2	990.2	991	991.8	992.5	992.5	992.5	992.3	992.1	991.8	991.4	991.2	990.9	990.8	990.9	991.2	991.9	992
982.7	983.5	983.9	984.3	984.9	985.7	986.5	987.9	989.2	990.8	992.1	993.4	994.2	993.6	993	992.4	992.1	991.8	991.6	991.8	991.9	991.8	991.8	992.4	992.6
981.2	982.1	982.5	983	983.4	983.9	984.6	985.8	988.2	991.1	993.8	994	994.1	994.3	993.7	993	992.4	992.2	991.9	991.6	991.8	992	992.1	992.3	992.4
980	980.8	981.5	981.9	982.3	982.7	983.5	985.1	987.8	992.2	993.5	993.9	994	994.2	994.3	993.7	993.1	992.5	992.2	991.9	991.6	991.8	992	992.1	992.2
978.8	979.6	980.2	981.1	981.6	982	982.9	984.7	988.1	992.7	993.1	993.5	993.9	994.1	994.2	994.4	993.7	993.1	992.5	992.2	991.9	991.6	991.8	992	992.1
977.7	978.5	979.1	980	980.9	981.5	982.6	984.5	988.3	992.8	992.7	993.1	993.5	993.9	994.1	994.3	994.4	993.8	993.1	992.5	992.2	992	991.7	991.8	991.9
979.3	978.5	978.1	978.9	979.9	981	982.3	984.4	988.7	992.9	992.8	992.7	993.1	993.5	993.9	994.1	994.2	994.4	993.8	993.2	992.5	992.3	992	991.7	991.8
981	979.9	979.3	979.5	979.7	980.5	982.5	985.3	989.2	993	992.9	992.8	992.7	993.1	993.5	993.9	994.1	994.2	994.4	993.8	993.2	992.5	992.3	992	991.6
983.1	981.5	980.6	980.5	980.9	981.7	983.6	986.4	989.6	993	993	992.9	992.8	992.8	993.1	993.5	993.9	994	994.2	994.3	993.7	993.1	992.5	992.2	991.9
984.9	983.5	982.1	981.6	981.7	982.5	984.4	986.8	989.9	992.5	993.3	993	992.9	992.8	992.8	993.2	993.5	993.9	994	994.2	994.3	993.7	993	992.4	992.1
986.5	985.2	983.9	982.9	982.6	983.1	984.9	987.1	989.7	992.2	993.6	993.3	993	992.9	992.8	992.8	993.2	993.5	993.9	994	994.1	994.2	993.6	992.9	992.3
987.9	986.8	985.6	984.6	983.7	983.8	985.1	987.2	989.5	991.6	993.4	993.6	993.3	993	992.8	992.8	992.7	993.1	993.5	993.9	994	994.1	994.2	993.5	992.8
989.1	988.1	987.1	986.2	985.3	984.7	985.5	987.1	989.3	991.1	992.6	993.8	993.5	993.2	992.9	992.8	992.8	992.7	993.1	993.5	993.9	994	994.1	994.1	993.4
989.9	989.2	988.4	987.6	986.8	986.2	986.2	987.3	988.9	990.7	991.9	993.3	993.7	993.4	993.1	992.8	992.8	992.7	992.7	993.1	993.5	993.9	994	994	993.9
990.7	989.9	989.3	988.8	988.1	987.5	987.4	987.7	988.8	990	991.3	992.6	993.6	993.6	993.3	993	992.8	992.8	992.7	992.7	993.1	993.5	993.8	993.9	993.8
991.5	990.7	989.9	989.5	989.1	988.7	988.6	988.7	988.8	989.5	990.5	992	993.4	993.5	993.4	993.2	993	992.8	992.7	992.7	992.6	993	993.4	993.8	993.7
992.2	991.5	990.7	990.1	989.7	989.3	989.3	989.3	989.3	989.2	989.9	991.2	992.9	993.4	993.4	993.3	993.2	993	992.8	992.7	992.7	992.6	993	993.4	993.7
991.7	992.2	991.4	990.8	990.2	989.9	989.8	989.8	989.8	989.6	989.6	990.6	992.1	993.3	993.3	993.3	993.3	993.1	993	992.8	992.7	992.6	992.6	993	993.3
991.1	991.7	992.1	991.5	990.9	990.4	990.3	990.2	990.1	989.9	989.8	990.1	991.4	992.8	993.2	993.2	993.2	993.3	993.1	992.9	992.7	992.7	992.6	992.6	992.9
990.4	991.1	991.7	992.1	991.5	991	990.7	990.6	990.5	990.2	990.1	990.3	990.9	992.2	992.7	993.2	993.2	993.2	993.2	993.1	992.9	992.7	992.6	992.5	992.5
990.5	990.4	991.1	991.8	992.1	991.6	991.2	991	990.8	990.6	990.4	990.5	991	991.6	992.2	992.7	993.1	993.1	993.1	993.2	993	992.9	992.7	992.6	992.5
990.5	990.5	990.4	991.1	991.8	992.1	991.7	991.4	991.2	990.9	990.7	990.7	991.1	991.7	991.7	992.2	992.6	993.1	993.1	993.1	993.1	993	992.8	992.6	992.5
990.5	990.5	990.5	990.4	991.1	991.8	992.2	991.8	991.6	991.2	991	991	991.3	991.7	991.7	991.7	992.1	992.6	993	993	993	993.1	992.9	992.7	992.5
990.6	990.6	990.6	990.5	990.4	991.1	991.8	992.2	991.9	991.6	991.4	991.3	991.5	991.7	991.7	991.7	991.6	992.1	992.5	993	993	993	993	992.8	992.6
990.6	990.6	990.6	990.6	990.5	990.5	991.1	991.8	992.3	992	991.8	991.7	991.8	991.8	991.7	991.6	991.6	991.6	992.1	992.5	992.9	992.9	992.9	992.9	992.6
990.7	990.7	990.6	990.6	990.6	990.5	990.5	991.1	991.8	992.3	992.1	992.1	992.1	992	991.8	991.6	991.6	991.6	991.6	992	992.5	992.9	992.9	992.8	992.7
990.6	990.7	990.7	990.6	990.6	990.6	990.6	990.5	991.1	991.8	992.4	992.4	992.3	992.1	991.9	991.7	991.5	991.5	991.5	991.6	992	992.4	992.8	992.7	992.6
990.7	990.6	990.7	990.7	990.7	990.7	990.6	990.6	990.5	991.2	991.9	992.5	992.4	992.3	992.1	991.9	991.7	991.5	991.5	991.5	991.5	992	992.3	992.6	992.5
990.8	990.7	990.6	990.7	990.7	990.7	990.7	990.7	990.6	990.5	991.2	991.9	992.5	992.4	992.2	992.2	992	991.7	991.4	991.5	991.5	991.5	991.9	992.2	992.4
990.9	990.8	990.7	990.7	990.8	990.7	990.7	990.7	990.7	990.6	990.5	991.2	991.9	992.5	992.4	992.3	992.2	992	991.7	991.4	991.4	991.5	991.5	991.8	992
991.1	990.9	990.8	990.7	990.7	990.8	990.8	990.8	990.8	990.8	990.7	990.6	991.2	991.8	992.5	992.4	992.3	992.3	992	991.7	991.4	991.4	991.4	991.4	991.7
991.3	991.1	991	990.8	990.7	990.7	990.8	990.8	990.8	990.8	990.8	990.7	990.6	991.2	991.9	992.5	992.4	992.4	992.3	992	991.7	991.4	991.4	991.4	991.2
991.3	991.3	991.1	991	990.8	990.7	990.7	990.8	990.8	990.8	990.9	990.8	990.7	990.6	991.2	991.9	992.5	992.5	992.4	992.3	992	991.7	991.4	991.3	991.2
991.3	991.3	991.3	991.1	991	990.8	990.7	990.7	990.8	990.9	990.9	990.9	990.8	990.7	990.6	991.3	991.9	992.5	992.4	992.4	992.3	992	991.7	991.4	991.2
991.2	991.3	991.3	991.3	991.1	991	990.8	990.7	990.7	990.9	990.9	990.9	990.9	990.9	990.8	990.7	991.4	992	992.5	992.4	992.3	992.3	991.9	991.6	991.3
991.8	991.3	991.3	991.3	991.3	991.1	991	990.8	990.7	990.8	990.9	990.9	990.9	991	990.9	990.8	990.8	991.4	991.9	992.5	992.4	992.3	992.2	991.9	991.4
992.5	991.8	991.3	991.3	991.3	991.3	991.1	991	990.8	990.7	990.8	990.9	990.9	990.9	991	991	990.9	990.8	991.4	991.9	992.5	992.4	992.3	992.2	991.6
993.4	992.5	991.8	991.3	991.3	991.3	991.3	991.2	991	990.8	990.7	990.8	990.9	990.9	991	991.1	991	991	990.9	991.4	991.9	992.4	992.4	992.2	991.8
994.1	993.4	992.5	991.8	991.3	991.3	991.3	991.3	991.2	991	990.8	990.7	990.8	990.9	990.9	991	991.1	991.1	991	990.9	991.4	991.9	992.4	992.3	991.9
994.9	994.1	993.4	992.4	991.8	991.3	991.3	991.3	991.3	991.2	991	990.8	990.8	990.8	990.8	991	991.1	991.2	991.1	991	990.8	991.4	991.9	992.4	992
995.7	994.8	994	993.3	992.4	991.8	991.3	991.3	991.3	991.3	991.2	991	990.8	990.8	990.8	990.9	991.1	991.1	991.2	991.2	991	990.8	991.4	991.8	992

[truncated: 42 more sheets: lat (4), lon (4), p (4), lat (5), lon (5), p (5), lat (6), lon (6), p (6), lat (7), lon (7), p (7), lat (8), lon (8), p (8), lat (9), lon (9), p (9), lat (10), lon (10) …]
